# Supplementary material for: Bis[tris­(ethane-1,2-diamine)nickel(II)] octa­cyanidomolybdate(IV) penta­hydrate
Source: Acta Crystallogr Sect E Struct Rep Online. 2009 Dec 9;66(Pt 1):m24–5. doi: 10.1107/S1600536809051964 (PMC2980088; doi:10.1107/S1600536809051964)
Supplement: Supplementary file 1 [file e-66-00m24-sup1.cif]

##############################################################################
###                                                                        ###
###        Electronic paper (Acta Crystallographica Section E)             ###
###                                                                        ###
##############################################################################
#                                                                            #
# This CIF contains the data in a paper accepted for publication in Acta     #
# Crystallographica Section E. It conforms to the requirements of Notes      #
# for Authors for Section E, and has been peer reviewed under the auspices   #
# of the IUCr Commission on Journals.                                        #
#                                                                            #
# Full details of the Crystallographic Information File format               #
# are given in the paper "The Crystallographic Information File (CIF):       #
# a New Standard Archive File for Crystallography" by S. R. Hall, F. H.      #
# Allen and I. D. Brown [Acta Cryst. (1991), A47, 655-685].                  #
#                                                                            #
# The current version of the core CIF dictionary is obtainable from          #
# ftp://ftp.iucr.org/pub/cif_core.dic. The current version number is 2.4.    #
#                                                                            #
# Software is freely available for graphical display of the structure(s) in  #
# this CIF.  For information consult the CIF home page http://www.iucr.org/  #
# cif/home.html                                                              #
#                                                                            #
# This file may be used for bona fide research purposes within the           #
# scientific community so long as proper attribution is given to the journal # 
# article from which it was obtained.                                        #
#                                                                            #
##############################################################################
                                             
data_I
_audit_creation_method     SHELXL-97
_chemical_name_systematic
;
Bis[tris(ethane-1,2-diamine)nickel(II)] octacyanidomolybdate(IV)
pentahydrate
;
_chemical_name_common     ?
_chemical_formula_moiety     '2(C6 H24 N6 Ni 2+), C8 Mo N8 4-, 5(H2 O)'
_chemical_formula_sum     'C20 H58 Mo N20 Ni2 O5'
_chemical_formula_iupac     '[Ni (C2 H8 N2)3]2 [Mo (C N)8], 5H2 O'
_chemical_formula_weight     872.18
_chemical_melting_point     ?
_symmetry_cell_setting     'monoclinic'
_symmetry_space_group_name_H-M     'P 21/c'
_symmetry_space_group_name_Hall     '-P 2ybc'
loop_
    _symmetry_equiv_pos_as_xyz
    'x, y, z'
    '-x, y+1/2, -z+1/2'
    '-x, -y, -z'
    'x, -y-1/2, z-1/2'
_cell_length_a     13.384(3)
_cell_length_b     16.465(3)
_cell_length_c     21.094(6)
_cell_angle_alpha     90.00
_cell_angle_beta     124.45(2)
_cell_angle_gamma     90.00
_cell_volume     3833.2(18)
_cell_formula_units_Z     4
_cell_measurement_reflns_used     13627
_cell_measurement_theta_min     3.0539
_cell_measurement_theta_max     25.3491
_cell_measurement_temperature     153(2)
_exptl_crystal_description     'Block'
_exptl_crystal_colour     'Blue'
_exptl_crystal_size_max     0.4000
_exptl_crystal_size_mid     0.2300
_exptl_crystal_size_min     0.1800
_exptl_crystal_density_diffrn     1.511
_exptl_crystal_density_meas     ?
_exptl_crystal_density_method     'not measured'
_exptl_crystal_F_000     1824
_exptl_absorpt_coefficient_mu     1.352
_exptl_absorpt_correction_type     'Multi-scan'
_exptl_absorpt_process_details     '(ABSCOR; Higashi, 1995)'
_exptl_absorpt_correction_T_min     0.7700
_exptl_absorpt_correction_T_max     1.0000
_exptl_special_details
;
;
_diffrn_ambient_temperature     153(2)
_diffrn_radiation_type     MoK\a
_diffrn_radiation_wavelength     0.71073
_diffrn_radiation_source     'fine-focus sealed tube'
_diffrn_radiation_monochromator     graphite
_diffrn_measurement_device_type     'Rigaku Mercury2 CCD'
_diffrn_measurement_method     'dtprofit.ref'
_diffrn_detector_area_resol_mean     14.6306
_diffrn_reflns_number     36947
_diffrn_reflns_av_R_equivalents     0.0299
_diffrn_reflns_av_sigmaI/netI     0.0234
_diffrn_reflns_theta_min     3.05
_diffrn_reflns_theta_max     25.35
_diffrn_reflns_theta_full     25.35
_diffrn_measured_fraction_theta_max     0.997
_diffrn_measured_fraction_theta_full     0.997
_diffrn_reflns_limit_h_min     -14
_diffrn_reflns_limit_h_max     16
_diffrn_reflns_limit_k_min     -19
_diffrn_reflns_limit_k_max     19
_diffrn_reflns_limit_l_min     -24
_diffrn_reflns_limit_l_max     25
_diffrn_standards_number     3
_diffrn_standards_interval_count     ?
_diffrn_standards_interval_time     120
_diffrn_standards_decay_%     'no decay, variation 0.5'
_refine_special_details
;
Refinement of <i>F</i>^2^ against ALL reflections. The weighted <i>R</i>-factor
<i>wR</i> and goodness of fit <i>S</i> are based on <i>F</i>^2^, conventional
<i>R</i>-factors <i>R</i> are based on <i>F</i>, with <i>F</i> set to zero for
negative <i>F</i>^2^. The threshold expression of <i>F</i>^2^ >
\s(<i>F</i>^2^) is used only for calculating <i>R</i>-factors(gt) <i>etc</i>.
and is not relevant to the choice of reflections for refinement.
<i>R</i>-factors based on <i>F</i>^2^ are statistically about twice as large
as those based on <i>F</i>, and <i>R</i>- factors based on ALL data will be
even larger.
;
_reflns_number_total     6993
_reflns_number_gt     6541
_reflns_threshold_expression     >2sigma(I)
_refine_ls_structure_factor_coef     Fsqd
_refine_ls_matrix_type     full
_refine_ls_R_factor_all     0.0315
_refine_ls_R_factor_gt     0.0278
_refine_ls_wR_factor_gt     0.0571
_refine_ls_wR_factor_ref     0.0585
_refine_ls_goodness_of_fit_ref     1.155
_refine_ls_restrained_S_all     1.155
_refine_ls_number_reflns     6993
_refine_ls_number_parameters     469
_refine_ls_number_restraints     0
_refine_ls_hydrogen_treatment     mixed
_refine_ls_weighting_scheme     calc
_refine_ls_weighting_details
         'calc w=1/[\s^2^(Fo^2^)+(0.0206P)^2^+2.3780P] where P=(Fo^2^+2Fc^2^)/3'
_atom_sites_solution_hydrogens     geom
_atom_sites_solution_primary     direct
_atom_sites_solution_secondary     difmap
_refine_ls_shift/su_max     0.001
_refine_ls_shift/su_mean     0.000
_refine_diff_density_max     0.499
_refine_diff_density_min     -0.474
_refine_ls_extinction_method     none
_refine_ls_extinction_coef     ?
loop_
    _atom_type_symbol
    _atom_type_description
    _atom_type_scat_dispersion_real
    _atom_type_scat_dispersion_imag
    _atom_type_scat_source
    'C' 'C' 0.0033 0.0016
                         'International Tables Vol C Tables 4.2.6.8 and 6.1.1.4'
    'H' 'H' 0.0000 0.0000
                         'International Tables Vol C Tables 4.2.6.8 and 6.1.1.4'
    'Mo' 'Mo' -1.6832 0.6857
                         'International Tables Vol C Tables 4.2.6.8 and 6.1.1.4'
    'N' 'N' 0.0061 0.0033
                         'International Tables Vol C Tables 4.2.6.8 and 6.1.1.4'
    'Ni' 'Ni' 0.3393 1.1124
                         'International Tables Vol C Tables 4.2.6.8 and 6.1.1.4'
    'O' 'O' 0.0106 0.0060
                         'International Tables Vol C Tables 4.2.6.8 and 6.1.1.4'
_computing_data_collection     'CrystalClear (Rigaku, 2008)'
_computing_cell_refinement     'CrystalClear (Rigaku, 2008)'
_computing_data_reduction     'CrystalClear (Rigaku, 2008)'
_computing_structure_solution     'SHELXS-97 (Sheldrick, 2008)'
_computing_structure_refinement     'SHELXL-97 (Sheldrick, 2008)'
_computing_molecular_graphics     'SHELXTL (Sheldrick, 2008)'
_computing_publication_material     'SHELXTL (Sheldrick, 2008)'
loop_
    _atom_site_type_symbol
    _atom_site_label
    _atom_site_fract_x
    _atom_site_fract_y
    _atom_site_fract_z
    _atom_site_U_iso_or_equiv
    _atom_site_adp_type
    _atom_site_calc_flag
    _atom_site_refinement_flags
    _atom_site_occupancy
    _atom_site_disorder_assembly
    _atom_site_disorder_group
    Ni Ni1 0.10866(2) 0.093711(16) 0.382610(15) 0.01256(7) Uani d . 1 . .
    N N9 0.17129(17) 0.18144(11) 0.46994(10) 0.0186(4) Uani d . 1 . .
    H H9A 0.1131 0.1910 0.4794 0.022 Uiso calc R 1 . .
    H H9B 0.2401 0.1629 0.5146 0.022 Uiso calc R 1 . .
    N N13 0.02691(16) 0.02061(11) 0.28218(10) 0.0171(4) Uani d . 1 . .
    H H13A 0.0346 0.0454 0.2461 0.020 Uiso calc R 1 . .
    H H13B 0.0653 -0.0289 0.2940 0.020 Uiso calc R 1 . .
    N N11 0.14481(16) -0.00649(11) 0.45622(10) 0.0178(4) Uani d . 1 . .
    H H11A 0.1255 0.0068 0.4904 0.021 Uiso calc R 1 . .
    H H11B 0.0983 -0.0503 0.4276 0.021 Uiso calc R 1 . .
    N N10 0.09103(17) 0.19948(10) 0.31784(10) 0.0187(4) Uani d . 1 . .
    H H10A 0.1521 0.2007 0.3101 0.022 Uiso calc R 1 . .
    H H10B 0.0179 0.1986 0.2707 0.022 Uiso calc R 1 . .
    N N12 0.29012(16) 0.06858(11) 0.41751(10) 0.0191(4) Uani d . 1 . .
    H H12A 0.2966 0.0743 0.3766 0.023 Uiso calc R 1 . .
    H H12B 0.3436 0.1038 0.4558 0.023 Uiso calc R 1 . .
    N N14 -0.07363(16) 0.10052(11) 0.34935(11) 0.0198(4) Uani d . 1 . .
    H H14A -0.0871 0.0629 0.3760 0.024 Uiso calc R 1 . .
    H H14B -0.0898 0.1514 0.3594 0.024 Uiso calc R 1 . .
    C C13 -0.1028(2) 0.00881(14) 0.25067(13) 0.0230(5) Uani d . 1 . .
    H H13C -0.1126 -0.0392 0.2750 0.028 Uiso calc R 1 . .
    H H13D -0.1488 -0.0010 0.1946 0.028 Uiso calc R 1 . .
    C C14 -0.1514(2) 0.08341(14) 0.26610(13) 0.0247(5) Uani d . 1 . .
    H H14C -0.1508 0.1302 0.2369 0.030 Uiso calc R 1 . .
    H H14D -0.2359 0.0739 0.2497 0.030 Uiso calc R 1 . .
    C C12 0.3166(2) -0.01600(14) 0.44594(14) 0.0253(5) Uani d . 1 . .
    H H12C 0.4047 -0.0266 0.4746 0.030 Uiso calc R 1 . .
    H H12D 0.2739 -0.0544 0.4022 0.030 Uiso calc R 1 . .
    C C9 0.1983(2) 0.25741(13) 0.44501(13) 0.0230(5) Uani d . 1 . .
    H H9C 0.2772 0.2527 0.4513 0.028 Uiso calc R 1 . .
    H H9D 0.2027 0.3036 0.4766 0.028 Uiso calc R 1 . .
    C C11 0.2739(2) -0.02749(15) 0.49823(13) 0.0262(5) Uani d . 1 . .
    H H11C 0.2862 -0.0847 0.5157 0.031 Uiso calc R 1 . .
    H H11D 0.3216 0.0077 0.5441 0.031 Uiso calc R 1 . .
    C C10 0.0983(2) 0.27144(14) 0.36156(13) 0.0228(5) Uani d . 1 . .
    H H10C 0.0203 0.2799 0.3557 0.027 Uiso calc R 1 . .
    H H10D 0.1160 0.3204 0.3422 0.027 Uiso calc R 1 . .
    Ni Ni2 0.62629(2) 0.412996(16) 0.323530(15) 0.01399(7) Uani d . 1 . .
    N N15 0.81820(15) 0.41301(10) 0.40039(10) 0.0166(4) Uani d . 1 . .
    H H15A 0.8423 0.4530 0.4368 0.020 Uiso calc R 1 . .
    H H15B 0.8442 0.3638 0.4253 0.020 Uiso calc R 1 . .
    N N19 0.61894(16) 0.28343(11) 0.31654(10) 0.0189(4) Uani d . 1 . .
    H H19A 0.5704 0.2673 0.2660 0.023 Uiso calc R 1 . .
    H H19B 0.6954 0.2627 0.3375 0.023 Uiso calc R 1 . .
    N N17 0.43848(16) 0.42928(11) 0.23603(11) 0.0214(4) Uani d . 1 . .
    H H17A 0.4161 0.3982 0.1937 0.026 Uiso calc R 1 . .
    H H17B 0.3924 0.4140 0.2538 0.026 Uiso calc R 1 . .
    N N18 0.61559(15) 0.54090(10) 0.33354(10) 0.0177(4) Uani d . 1 . .
    H H18A 0.6512 0.5547 0.3843 0.021 Uiso calc R 1 . .
    H H18B 0.6562 0.5673 0.3161 0.021 Uiso calc R 1 . .
    N N16 0.66946(17) 0.42220(13) 0.24089(11) 0.0190(4) Uani d . 1 . .
    H H16A 0.621(2) 0.3965(15) 0.2004(15) 0.023 Uiso d . 1 . .
    H H16B 0.669(2) 0.4709(16) 0.2299(14) 0.023 Uiso d . 1 . .
    N N20 0.59687(17) 0.38966(12) 0.41047(11) 0.0235(4) Uani d . 1 . .
    H H20A 0.6479 0.4212 0.4529 0.028 Uiso calc R 1 . .
    H H20B 0.5183 0.4023 0.3929 0.028 Uiso calc R 1 . .
    C C15 0.87242(19) 0.42762(14) 0.35667(12) 0.0193(5) Uani d . 1 . .
    H H15C 0.9547 0.4037 0.3844 0.023 Uiso calc R 1 . .
    H H15D 0.8793 0.4867 0.3514 0.023 Uiso calc R 1 . .
    C C17 0.4204(2) 0.51621(14) 0.21559(14) 0.0267(5) Uani d . 1 . .
    H H17C 0.3329 0.5295 0.1858 0.032 Uiso calc R 1 . .
    H H17D 0.4507 0.5288 0.1834 0.032 Uiso calc R 1 . .
    C C18 0.4876(2) 0.56545(14) 0.28779(14) 0.0265(5) Uani d . 1 . .
    H H18C 0.4807 0.6239 0.2750 0.032 Uiso calc R 1 . .
    H H18D 0.4523 0.5566 0.3177 0.032 Uiso calc R 1 . .
    C C20 0.6204(2) 0.30258(15) 0.43130(14) 0.0272(5) Uani d . 1 . .
    H H20C 0.5820 0.2862 0.4579 0.033 Uiso calc R 1 . .
    H H20D 0.7087 0.2930 0.4665 0.033 Uiso calc R 1 . .
    C C16 0.7927(2) 0.38919(14) 0.27786(13) 0.0214(5) Uani d . 1 . .
    H H16C 0.8244 0.4019 0.2465 0.026 Uiso calc R 1 . .
    H H16D 0.7916 0.3294 0.2827 0.026 Uiso calc R 1 . .
    C C19 0.5692(2) 0.25294(14) 0.35914(14) 0.0253(5) Uani d . 1 . .
    H H19C 0.5911 0.1951 0.3726 0.030 Uiso calc R 1 . .
    H H19D 0.4797 0.2573 0.3267 0.030 Uiso calc R 1 . .
    Mo Mo1 0.111354(15) 0.247118(10) 0.133637(10) 0.00983(6) Uani d . 1 . .
    N N5 0.13021(16) 0.43815(11) 0.09021(10) 0.0181(4) Uani d . 1 . .
    N N4 -0.11016(17) 0.27440(11) -0.05063(11) 0.0209(4) Uani d . 1 . .
    N N3 0.28667(17) 0.33753(11) 0.30220(11) 0.0216(4) Uani d . 1 . .
    N N2 0.37242(16) 0.25891(11) 0.14992(10) 0.0184(4) Uani d . 1 . .
    N N1 0.27223(17) 0.10556(11) 0.26561(11) 0.0209(4) Uani d . 1 . .
    N N8 -0.08227(17) 0.34005(11) 0.16017(11) 0.0221(4) Uani d . 1 . .
    N N7 0.11681(17) 0.09390(11) 0.03435(11) 0.0209(4) Uani d . 1 . .
    N N6 -0.08414(18) 0.11512(12) 0.12231(11) 0.0252(4) Uani d . 1 . .
    C C1 0.21581(19) 0.15483(12) 0.22018(12) 0.0142(4) Uani d . 1 . .
    C C2 0.28126(19) 0.25428(12) 0.14361(11) 0.0132(4) Uani d . 1 . .
    C C3 0.22444(18) 0.30556(12) 0.24402(12) 0.0141(4) Uani d . 1 . .
    C C4 -0.03505(19) 0.26598(12) 0.01393(13) 0.0147(4) Uani d . 1 . .
    C C5 0.12387(18) 0.37181(13) 0.10493(11) 0.0130(4) Uani d . 1 . .
    C C6 -0.01764(19) 0.16153(13) 0.12495(12) 0.0163(5) Uani d . 1 . .
    C C7 0.11469(18) 0.14779(13) 0.06841(12) 0.0145(4) Uani d . 1 . .
    C C8 -0.01401(19) 0.30899(12) 0.15114(12) 0.0154(5) Uani d . 1 . .
    O O2 0.37621(16) 0.42633(12) 0.43668(10) 0.0305(4) Uani d . 1 . .
    H H2A 0.349(3) 0.3983(17) 0.4024(17) 0.037 Uiso d . 1 . .
    H H2B 0.323(3) 0.4372(17) 0.4418(16) 0.037 Uiso d . 1 . .
    O O1 0.47759(16) 0.34100(11) 0.07886(11) 0.0301(4) Uani d . 1 . .
    H H1A 0.531(3) 0.3204(18) 0.0844(17) 0.036 Uiso d . 1 . .
    H H1B 0.453(2) 0.3068(17) 0.0983(16) 0.036 Uiso d . 1 . .
    O O3 0.68688(18) 0.25632(13) 0.12495(14) 0.0444(6) Uani d . 1 . .
    H H3A 0.675(3) 0.209(2) 0.1129(19) 0.053 Uiso d . 1 . .
    H H3B 0.742(3) 0.273(2) 0.1277(19) 0.053 Uiso d . 1 . .
    O O4 0.59365(19) 0.09990(13) 0.07796(12) 0.0411(5) Uani d . 1 . .
    H H4A 0.530(3) 0.1019(19) 0.0361(19) 0.049 Uiso d . 1 . .
    H H4B 0.614(3) 0.0535(19) 0.0811(18) 0.049 Uiso d . 1 . .
    O O5 0.21973(16) 0.48333(11) 0.46628(10) 0.0264(4) Uani d . 1 . .
    H H5A 0.178(2) 0.5220(17) 0.4379(16) 0.032 Uiso d . 1 . .
    H H5B 0.184(2) 0.4617(17) 0.4796(16) 0.032 Uiso d . 1 . .
loop_
    _atom_site_aniso_label
    _atom_site_aniso_U_11
    _atom_site_aniso_U_22
    _atom_site_aniso_U_33
    _atom_site_aniso_U_12
    _atom_site_aniso_U_13
    _atom_site_aniso_U_23
    Ni1 0.01319(14) 0.01301(14) 0.01182(14) -0.00044(10) 0.00729(12)
                                                                    -0.00008(10)
    N9 0.0217(10) 0.0201(10) 0.0164(10) -0.0020(8) 0.0122(9) -0.0015(8)
    N13 0.0204(10) 0.0156(9) 0.0153(9) 0.0000(7) 0.0102(8) 0.0005(7)
    N11 0.0210(10) 0.0171(10) 0.0159(10) -0.0031(7) 0.0108(8) -0.0017(7)
    N10 0.0224(10) 0.0185(10) 0.0164(10) -0.0004(8) 0.0117(9) 0.0012(8)
    N12 0.0180(10) 0.0211(10) 0.0183(10) -0.0017(8) 0.0103(8) -0.0006(8)
    N14 0.0188(10) 0.0174(10) 0.0241(10) 0.0008(8) 0.0127(9) 0.0005(8)
    C13 0.0214(12) 0.0262(13) 0.0150(11) -0.0077(10) 0.0065(10) -0.0025(10)
    C14 0.0144(11) 0.0316(14) 0.0217(12) -0.0009(10) 0.0064(10) 0.0030(10)
    C12 0.0164(12) 0.0248(13) 0.0290(13) 0.0049(10) 0.0094(11) 0.0035(11)
    C9 0.0308(13) 0.0170(12) 0.0249(13) -0.0051(10) 0.0181(12) -0.0059(10)
    C11 0.0229(13) 0.0250(13) 0.0220(13) 0.0028(10) 0.0076(11) 0.0084(10)
    C10 0.0311(13) 0.0163(12) 0.0280(13) 0.0038(10) 0.0209(12) 0.0030(10)
    Ni2 0.01181(14) 0.01327(14) 0.01495(15) -0.00075(10) 0.00641(12)
                                                                    -0.00024(11)
    N15 0.0161(9) 0.0149(9) 0.0160(9) 0.0013(7) 0.0074(8) 0.0001(7)
    N19 0.0154(9) 0.0167(10) 0.0196(10) -0.0007(7) 0.0068(8) 0.0004(8)
    N17 0.0160(10) 0.0183(10) 0.0227(10) -0.0025(8) 0.0065(9) -0.0017(8)
    N18 0.0141(9) 0.0171(10) 0.0174(10) -0.0014(7) 0.0061(8) -0.0026(8)
    N16 0.0199(10) 0.0182(10) 0.0146(10) -0.0044(8) 0.0073(9) -0.0020(8)
    N20 0.0212(10) 0.0268(11) 0.0253(11) 0.0003(8) 0.0149(9) 0.0014(9)
    C15 0.0141(11) 0.0212(12) 0.0228(12) 0.0009(9) 0.0105(10) 0.0000(9)
    C17 0.0204(12) 0.0202(12) 0.0287(14) 0.0023(10) 0.0074(11) 0.0018(10)
    C18 0.0182(12) 0.0181(12) 0.0319(14) 0.0030(9) 0.0075(11) -0.0004(10)
    C20 0.0254(13) 0.0310(14) 0.0269(13) 0.0036(11) 0.0159(12) 0.0099(11)
    C16 0.0201(12) 0.0235(12) 0.0246(12) -0.0013(9) 0.0150(11) -0.0034(10)
    C19 0.0229(12) 0.0186(12) 0.0319(14) 0.0002(9) 0.0140(11) 0.0077(10)
    Mo1 0.01006(9) 0.00914(9) 0.00991(9) -0.00012(6) 0.00542(8) -0.00013(7)
    N5 0.0196(10) 0.0171(10) 0.0177(10) 0.0000(8) 0.0106(9) 0.0000(8)
    N4 0.0184(10) 0.0190(10) 0.0172(11) -0.0046(8) 0.0052(9) 0.0012(8)
    N3 0.0190(10) 0.0229(10) 0.0206(11) 0.0011(8) 0.0098(9) -0.0039(9)
    N2 0.0156(10) 0.0194(10) 0.0200(10) -0.0009(7) 0.0099(9) -0.0012(8)
    N1 0.0275(11) 0.0179(10) 0.0178(10) 0.0049(8) 0.0131(9) 0.0025(8)
    N8 0.0221(10) 0.0187(10) 0.0301(11) 0.0020(8) 0.0175(10) -0.0004(8)
    N7 0.0199(10) 0.0202(10) 0.0180(10) 0.0019(8) 0.0080(9) -0.0012(8)
    N6 0.0288(11) 0.0201(11) 0.0305(12) -0.0045(9) 0.0190(10) 0.0000(9)
    C1 0.0169(11) 0.0139(11) 0.0147(11) -0.0013(9) 0.0108(10) -0.0035(9)
    C2 0.0166(11) 0.0101(10) 0.0110(10) 0.0006(8) 0.0066(9) -0.0011(8)
    C3 0.0141(11) 0.0127(11) 0.0176(12) 0.0026(8) 0.0103(10) 0.0020(9)
    C4 0.0158(11) 0.0107(10) 0.0196(12) -0.0029(8) 0.0112(10) -0.0011(9)
    C5 0.0091(10) 0.0179(12) 0.0101(10) -0.0001(8) 0.0044(9) -0.0023(9)
    C6 0.0181(11) 0.0148(11) 0.0158(11) 0.0019(9) 0.0094(10) 0.0002(9)
    C7 0.0113(10) 0.0162(11) 0.0130(11) 0.0022(8) 0.0051(9) 0.0022(9)
    C8 0.0168(11) 0.0103(10) 0.0165(11) -0.0030(8) 0.0080(10) 0.0009(8)
    O2 0.0196(9) 0.0414(11) 0.0261(10) -0.0052(8) 0.0103(8) -0.0191(8)
    O1 0.0243(10) 0.0319(11) 0.0342(10) -0.0006(8) 0.0166(9) 0.0035(8)
    O3 0.0301(11) 0.0394(12) 0.0691(15) -0.0067(9) 0.0313(12) -0.0098(11)
    O4 0.0329(11) 0.0402(12) 0.0326(11) 0.0027(9) 0.0079(9) -0.0032(10)
    O5 0.0286(10) 0.0261(10) 0.0318(10) 0.0075(7) 0.0214(9) 0.0102(8)
_geom_special_details
;
All e.s.d.'s (except the e.s.d. in the dihedral angle between two l.s. planes)
are estimated using the full covariance matrix. The cell e.s.d.'s are taken
into account individually in the estimation of e.s.d.'s in distances, angles
and torsion angles; correlations between e.s.d.'s in cell parameters are only
used when they are defined by crystal symmetry. An approximate (isotropic)
treatment of cell e.s.d.'s is used for estimating e.s.d.'s involving l.s.
planes.
;
loop_
    _geom_bond_atom_site_label_1
    _geom_bond_atom_site_label_2
    _geom_bond_site_symmetry_2
    _geom_bond_distance
    _geom_bond_publ_flag
    Ni1 N9 . 2.1061(18) ?
    Ni1 N13 . 2.1240(18) ?
    Ni1 N11 . 2.1253(18) ?
    Ni1 N14 . 2.1261(19) ?
    Ni1 N12 . 2.1422(19) ?
    Ni1 N10 . 2.1425(18) ?
    N9 C9 . 1.479(3) ?
    N9 H9A . 0.9200 ?
    N9 H9B . 0.9200 ?
    N13 C13 . 1.479(3) ?
    N13 H13A . 0.9200 ?
    N13 H13B . 0.9200 ?
    N11 C11 . 1.469(3) ?
    N11 H11A . 0.9200 ?
    N11 H11B . 0.9200 ?
    N10 C10 . 1.470(3) ?
    N10 H10A . 0.9200 ?
    N10 H10B . 0.9200 ?
    N12 C12 . 1.478(3) ?
    N12 H12A . 0.9200 ?
    N12 H12B . 0.9200 ?
    N14 C14 . 1.476(3) ?
    N14 H14A . 0.9200 ?
    N14 H14B . 0.9200 ?
    C13 C14 . 1.510(3) ?
    C13 H13C . 0.9900 ?
    C13 H13D . 0.9900 ?
    C14 H14C . 0.9900 ?
    C14 H14D . 0.9900 ?
    C12 C11 . 1.514(3) ?
    C12 H12C . 0.9900 ?
    C12 H12D . 0.9900 ?
    C9 C10 . 1.509(3) ?
    C9 H9C . 0.9900 ?
    C9 H9D . 0.9900 ?
    C11 H11C . 0.9900 ?
    C11 H11D . 0.9900 ?
    C10 H10C . 0.9900 ?
    C10 H10D . 0.9900 ?
    Ni2 N20 . 2.1174(19) ?
    Ni2 N15 . 2.1248(19) ?
    Ni2 N18 . 2.1293(18) ?
    Ni2 N16 . 2.130(2) ?
    Ni2 N17 . 2.1326(19) ?
    Ni2 N19 . 2.1368(18) ?
    N15 C15 . 1.481(3) ?
    N15 H15A . 0.9200 ?
    N15 H15B . 0.9200 ?
    N19 C19 . 1.476(3) ?
    N19 H19A . 0.9200 ?
    N19 H19B . 0.9200 ?
    N17 C17 . 1.475(3) ?
    N17 H17A . 0.9200 ?
    N17 H17B . 0.9200 ?
    N18 C18 . 1.470(3) ?
    N18 H18A . 0.9200 ?
    N18 H18B . 0.9200 ?
    N16 C16 . 1.473(3) ?
    N16 H16A . 0.84(3) ?
    N16 H16B . 0.83(3) ?
    N20 C20 . 1.480(3) ?
    N20 H20A . 0.9200 ?
    N20 H20B . 0.9200 ?
    C15 C16 . 1.515(3) ?
    C15 H15C . 0.9900 ?
    C15 H15D . 0.9900 ?
    C17 C18 . 1.495(3) ?
    C17 H17C . 0.9900 ?
    C17 H17D . 0.9900 ?
    C18 H18C . 0.9900 ?
    C18 H18D . 0.9900 ?
    C20 C19 . 1.508(3) ?
    C20 H20C . 0.9900 ?
    C20 H20D . 0.9900 ?
    C16 H16C . 0.9900 ?
    C16 H16D . 0.9900 ?
    C19 H19C . 0.9900 ?
    C19 H19D . 0.9900 ?
    Mo1 C7 . 2.154(2) ?
    Mo1 C6 . 2.155(2) ?
    Mo1 C3 . 2.157(2) ?
    Mo1 C2 . 2.165(2) ?
    Mo1 C8 . 2.166(2) ?
    Mo1 C1 . 2.170(2) ?
    Mo1 C4 . 2.171(2) ?
    Mo1 C5 . 2.174(2) ?
    N5 C5 . 1.152(3) ?
    N4 C4 . 1.156(3) ?
    N3 C3 . 1.149(3) ?
    N2 C2 . 1.152(3) ?
    N1 C1 . 1.152(3) ?
    N8 C8 . 1.153(3) ?
    N7 C7 . 1.152(3) ?
    N6 C6 . 1.150(3) ?
    O2 H2A . 0.76(3) ?
    O2 H2B . 0.80(3) ?
    O1 H1A . 0.73(3) ?
    O1 H1B . 0.86(3) ?
    O3 H3A . 0.81(3) ?
    O3 H3B . 0.76(3) ?
    O4 H4A . 0.81(3) ?
    O4 H4B . 0.80(3) ?
    O5 H5A . 0.84(3) ?
    O5 H5B . 0.77(3) ?
loop_
    _geom_angle_atom_site_label_1
    _geom_angle_atom_site_label_2
    _geom_angle_atom_site_label_3
    _geom_angle_site_symmetry_1
    _geom_angle_site_symmetry_3
    _geom_angle
    _geom_angle_publ_flag
    N9 Ni1 N13 . . 170.62(7) ?
    N9 Ni1 N11 . . 94.58(7) ?
    N13 Ni1 N11 . . 93.71(7) ?
    N9 Ni1 N14 . . 93.85(7) ?
    N13 Ni1 N14 . . 81.56(7) ?
    N11 Ni1 N14 . . 91.52(7) ?
    N9 Ni1 N12 . . 91.09(7) ?
    N13 Ni1 N12 . . 94.44(7) ?
    N11 Ni1 N12 . . 81.59(7) ?
    N14 Ni1 N12 . . 171.83(7) ?
    N9 Ni1 N10 . . 81.14(7) ?
    N13 Ni1 N10 . . 90.91(7) ?
    N11 Ni1 N10 . . 173.87(7) ?
    N14 Ni1 N10 . . 93.14(7) ?
    N12 Ni1 N10 . . 94.05(7) ?
    C9 N9 Ni1 . . 108.99(13) ?
    C9 N9 H9A . . 109.9 ?
    Ni1 N9 H9A . . 109.9 ?
    C9 N9 H9B . . 109.9 ?
    Ni1 N9 H9B . . 109.9 ?
    H9A N9 H9B . . 108.3 ?
    C13 N13 Ni1 . . 109.53(13) ?
    C13 N13 H13A . . 109.8 ?
    Ni1 N13 H13A . . 109.8 ?
    C13 N13 H13B . . 109.8 ?
    Ni1 N13 H13B . . 109.8 ?
    H13A N13 H13B . . 108.2 ?
    C11 N11 Ni1 . . 109.11(13) ?
    C11 N11 H11A . . 109.9 ?
    Ni1 N11 H11A . . 109.9 ?
    C11 N11 H11B . . 109.9 ?
    Ni1 N11 H11B . . 109.9 ?
    H11A N11 H11B . . 108.3 ?
    C10 N10 Ni1 . . 108.10(13) ?
    C10 N10 H10A . . 110.1 ?
    Ni1 N10 H10A . . 110.1 ?
    C10 N10 H10B . . 110.1 ?
    Ni1 N10 H10B . . 110.1 ?
    H10A N10 H10B . . 108.4 ?
    C12 N12 Ni1 . . 106.64(13) ?
    C12 N12 H12A . . 110.4 ?
    Ni1 N12 H12A . . 110.4 ?
    C12 N12 H12B . . 110.4 ?
    Ni1 N12 H12B . . 110.4 ?
    H12A N12 H12B . . 108.6 ?
    C14 N14 Ni1 . . 106.74(13) ?
    C14 N14 H14A . . 110.4 ?
    Ni1 N14 H14A . . 110.4 ?
    C14 N14 H14B . . 110.4 ?
    Ni1 N14 H14B . . 110.4 ?
    H14A N14 H14B . . 108.6 ?
    N13 C13 C14 . . 109.63(18) ?
    N13 C13 H13C . . 109.7 ?
    C14 C13 H13C . . 109.7 ?
    N13 C13 H13D . . 109.7 ?
    C14 C13 H13D . . 109.7 ?
    H13C C13 H13D . . 108.2 ?
    N14 C14 C13 . . 108.17(18) ?
    N14 C14 H14C . . 110.1 ?
    C13 C14 H14C . . 110.1 ?
    N14 C14 H14D . . 110.1 ?
    C13 C14 H14D . . 110.1 ?
    H14C C14 H14D . . 108.4 ?
    N12 C12 C11 . . 108.12(18) ?
    N12 C12 H12C . . 110.1 ?
    C11 C12 H12C . . 110.1 ?
    N12 C12 H12D . . 110.1 ?
    C11 C12 H12D . . 110.1 ?
    H12C C12 H12D . . 108.4 ?
    N9 C9 C10 . . 108.08(18) ?
    N9 C9 H9C . . 110.1 ?
    C10 C9 H9C . . 110.1 ?
    N9 C9 H9D . . 110.1 ?
    C10 C9 H9D . . 110.1 ?
    H9C C9 H9D . . 108.4 ?
    N11 C11 C12 . . 109.32(18) ?
    N11 C11 H11C . . 109.8 ?
    C12 C11 H11C . . 109.8 ?
    N11 C11 H11D . . 109.8 ?
    C12 C11 H11D . . 109.8 ?
    H11C C11 H11D . . 108.3 ?
    N10 C10 C9 . . 107.98(18) ?
    N10 C10 H10C . . 110.1 ?
    C9 C10 H10C . . 110.1 ?
    N10 C10 H10D . . 110.1 ?
    C9 C10 H10D . . 110.1 ?
    H10C C10 H10D . . 108.4 ?
    N20 Ni2 N15 . . 94.36(8) ?
    N20 Ni2 N18 . . 92.16(7) ?
    N15 Ni2 N18 . . 92.54(7) ?
    N20 Ni2 N16 . . 172.50(8) ?
    N15 Ni2 N16 . . 81.60(8) ?
    N18 Ni2 N16 . . 94.32(8) ?
    N20 Ni2 N17 . . 93.83(8) ?
    N15 Ni2 N17 . . 169.95(7) ?
    N18 Ni2 N17 . . 81.32(7) ?
    N16 Ni2 N17 . . 90.88(8) ?
    N20 Ni2 N19 . . 81.64(7) ?
    N15 Ni2 N19 . . 92.37(7) ?
    N18 Ni2 N19 . . 172.37(7) ?
    N16 Ni2 N19 . . 92.17(7) ?
    N17 Ni2 N19 . . 94.59(7) ?
    C15 N15 Ni2 . . 109.36(13) ?
    C15 N15 H15A . . 109.8 ?
    Ni2 N15 H15A . . 109.8 ?
    C15 N15 H15B . . 109.8 ?
    Ni2 N15 H15B . . 109.8 ?
    H15A N15 H15B . . 108.2 ?
    C19 N19 Ni2 . . 108.45(13) ?
    C19 N19 H19A . . 110.0 ?
    Ni2 N19 H19A . . 110.0 ?
    C19 N19 H19B . . 110.0 ?
    Ni2 N19 H19B . . 110.0 ?
    H19A N19 H19B . . 108.4 ?
    C17 N17 Ni2 . . 107.06(13) ?
    C17 N17 H17A . . 110.3 ?
    Ni2 N17 H17A . . 110.3 ?
    C17 N17 H17B . . 110.3 ?
    Ni2 N17 H17B . . 110.3 ?
    H17A N17 H17B . . 108.6 ?
    C18 N18 Ni2 . . 109.01(13) ?
    C18 N18 H18A . . 109.9 ?
    Ni2 N18 H18A . . 109.9 ?
    C18 N18 H18B . . 109.9 ?
    Ni2 N18 H18B . . 109.9 ?
    H18A N18 H18B . . 108.3 ?
    C16 N16 Ni2 . . 106.35(14) ?
    C16 N16 H16A . . 109.9(17) ?
    Ni2 N16 H16A . . 112.8(17) ?
    C16 N16 H16B . . 109.2(17) ?
    Ni2 N16 H16B . . 109.7(17) ?
    H16A N16 H16B . . 109(2) ?
    C20 N20 Ni2 . . 108.66(14) ?
    C20 N20 H20A . . 110.0 ?
    Ni2 N20 H20A . . 110.0 ?
    C20 N20 H20B . . 110.0 ?
    Ni2 N20 H20B . . 110.0 ?
    H20A N20 H20B . . 108.3 ?
    N15 C15 C16 . . 109.06(17) ?
    N15 C15 H15C . . 109.9 ?
    C16 C15 H15C . . 109.9 ?
    N15 C15 H15D . . 109.9 ?
    C16 C15 H15D . . 109.9 ?
    H15C C15 H15D . . 108.3 ?
    N17 C17 C18 . . 108.89(19) ?
    N17 C17 H17C . . 109.9 ?
    C18 C17 H17C . . 109.9 ?
    N17 C17 H17D . . 109.9 ?
    C18 C17 H17D . . 109.9 ?
    H17C C17 H17D . . 108.3 ?
    N18 C18 C17 . . 109.01(19) ?
    N18 C18 H18C . . 109.9 ?
    C17 C18 H18C . . 109.9 ?
    N18 C18 H18D . . 109.9 ?
    C17 C18 H18D . . 109.9 ?
    H18C C18 H18D . . 108.3 ?
    N20 C20 C19 . . 109.06(19) ?
    N20 C20 H20C . . 109.9 ?
    C19 C20 H20C . . 109.9 ?
    N20 C20 H20D . . 109.9 ?
    C19 C20 H20D . . 109.9 ?
    H20C C20 H20D . . 108.3 ?
    N16 C16 C15 . . 108.02(18) ?
    N16 C16 H16C . . 110.1 ?
    C15 C16 H16C . . 110.1 ?
    N16 C16 H16D . . 110.1 ?
    C15 C16 H16D . . 110.1 ?
    H16C C16 H16D . . 108.4 ?
    N19 C19 C20 . . 109.02(18) ?
    N19 C19 H19C . . 109.9 ?
    C20 C19 H19C . . 109.9 ?
    N19 C19 H19D . . 109.9 ?
    C20 C19 H19D . . 109.9 ?
    H19C C19 H19D . . 108.3 ?
    C7 Mo1 C6 . . 75.78(8) ?
    C7 Mo1 C3 . . 140.62(8) ?
    C6 Mo1 C3 . . 115.01(8) ?
    C7 Mo1 C2 . . 72.74(7) ?
    C6 Mo1 C2 . . 142.27(8) ?
    C3 Mo1 C2 . . 79.27(8) ?
    C7 Mo1 C8 . . 139.83(8) ?
    C6 Mo1 C8 . . 70.20(8) ?
    C3 Mo1 C8 . . 75.18(8) ?
    C2 Mo1 C8 . . 146.12(7) ?
    C7 Mo1 C1 . . 76.67(8) ?
    C6 Mo1 C1 . . 73.59(8) ?
    C3 Mo1 C1 . . 71.31(8) ?
    C2 Mo1 C1 . . 79.34(8) ?
    C8 Mo1 C1 . . 112.25(8) ?
    C7 Mo1 C4 . . 72.35(8) ?
    C6 Mo1 C4 . . 80.91(8) ?
    C3 Mo1 C4 . . 144.32(8) ?
    C2 Mo1 C4 . . 108.21(8) ?
    C8 Mo1 C4 . . 81.63(8) ?
    C1 Mo1 C4 . . 143.77(8) ?
    C7 Mo1 C5 . . 120.43(8) ?
    C6 Mo1 C5 . . 141.11(8) ?
    C3 Mo1 C5 . . 76.22(8) ?
    C2 Mo1 C5 . . 74.54(7) ?
    C8 Mo1 C5 . . 78.02(7) ?
    C1 Mo1 C5 . . 141.38(8) ?
    C4 Mo1 C5 . . 72.66(7) ?
    N1 C1 Mo1 . . 178.93(18) ?
    N2 C2 Mo1 . . 178.90(19) ?
    N3 C3 Mo1 . . 178.08(18) ?
    N4 C4 Mo1 . . 177.19(18) ?
    N5 C5 Mo1 . . 179.32(18) ?
    N6 C6 Mo1 . . 178.1(2) ?
    N7 C7 Mo1 . . 179.01(18) ?
    N8 C8 Mo1 . . 178.22(17) ?
    H2A O2 H2B . . 106(3) ?
    H1A O1 H1B . . 103(3) ?
    H3A O3 H3B . . 112(3) ?
    H4A O4 H4B . . 103(3) ?
    H5A O5 H5B . . 108(3) ?
loop_
    _geom_hbond_atom_site_label_D
    _geom_hbond_atom_site_label_H
    _geom_hbond_atom_site_label_A
    _geom_hbond_site_symmetry_A
    _geom_hbond_distance_DH
    _geom_hbond_distance_HA
    _geom_hbond_distance_DA
    _geom_hbond_angle_DHA
    N13 H13B N8 2_545 0.92 2.32 3.138(3) 147.7
    N11 H11A N5 4_566 0.92 2.26 3.149(3) 162.5
    N11 H11B N8 2_545 0.92 2.51 3.285(3) 142.4
    N12 H12B O1 4_566 0.92 2.35 3.230(3) 160.5
    N14 H14A N5 2_545 0.92 2.35 3.231(3) 160.0
    N14 H14B N4 4_566 0.92 2.40 3.178(3) 142.5
    N15 H15A N7 2_655 0.92 2.38 3.189(3) 146.3
    N15 H15B N4 4_666 0.92 2.34 3.223(3) 161.7
    N19 H19B N4 4_666 0.92 2.40 3.226(3) 149.3
    N18 H18B N1 2_655 0.92 2.48 3.364(3) 161.0
    N16 H16B N1 2_655 0.83(3) 2.34(3) 3.141(3) 162(2)
    N20 H20A O5 3_666 0.92 2.26 3.152(3) 164.0
    O3 H3B N8 1_655 0.76(3) 2.32(3) 3.066(3) 167(3)
    O4 H4A O2 4_565 0.81(3) 1.99(3) 2.779(3) 164(3)
    O4 H4B O2 2_645 0.80(3) 2.15(3) 2.927(3) 166(3)
    O5 H5A N6 2 0.84(3) 1.93(3) 2.767(3) 177(3)
    O5 H5B N7 4_566 0.77(3) 2.04(3) 2.795(3) 170(3)
    N13 H13A N6 . 0.92 2.44 3.214(3) 141.7
    N12 H12A N1 . 0.92 2.23 3.135(3) 166.3
    N19 H19A N2 . 0.92 2.39 3.207(3) 148.5
    N17 H17A N2 . 0.92 2.42 3.183(3) 140.7
    N17 H17B N3 . 0.92 2.50 3.401(3) 165.5
    N16 H16A O1 . 0.84(3) 2.35(3) 3.183(3) 173(2)
    N20 H20B O2 . 0.92 2.57 3.353(3) 143.1
    O2 H2A N3 . 0.76(3) 2.04(3) 2.788(3) 169(3)
    O2 H2B O5 . 0.80(3) 1.89(3) 2.671(2) 167(3)
    O1 H1A O3 . 0.73(3) 2.05(3) 2.767(3) 166(3)
    O1 H1B N2 . 0.86(3) 2.07(3) 2.906(3) 161(3)
    O3 H3A O4 . 0.81(3) 2.01(3) 2.788(3) 161(3)
data_global
_journal_date_recd_electronic     2009-11-25
_journal_date_accepted     2009-12-03
_journal_name_full     'Acta Crystallographica, Section E'
_journal_year     2010
_journal_volume     66
_journal_issue      1
_journal_page_first     m24
_journal_page_last     m25
_journal_paper_category     QM
_journal_coeditor_code     PV2243
_publ_contact_author_name     'J. Qian'
_publ_contact_author_address
;
Molecular Materials Research Center, School of Chemical Engineering
Nanjing University of Science and Technology
200 Xiaolingwei Road, Nanjing 210094 (P.R. China)
;
_publ_contact_author_email     'junqian8203@yahoo.com.cn'
_publ_contact_author_fax     '+86 25 8431 3256'
_publ_contact_author_phone     '+86 25 8431 3256'
_publ_section_title
;
Bis[tris(ethane-1,2-diamine)nickel(II)] octacyanidomolybdate(IV) pentahydrate
;
loop_
    _publ_author_name
    _publ_author_address
    'Qian  Jun'
;
Molecular Materials Research Center, School of Chemical Engineering
Nanjing University of Science and Technology
200 Xiaolingwei Road, Nanjing 210094
People's Republic of China
;

'Chi Zhang'
;
Molecular Materials Research Center, School of Chemical Engineering
Nanjing University of Science and Technology
200 Xiaolingwei Road, Nanjing 210094 
People's Republic of China
;
