# Supplementary material for: Bis[tris­(ethane-1,2-diamine)nickel(II)] octa­cyanidomolybdate(IV) penta­hydrate
Source: Acta Crystallogr Sect E Struct Rep Online. 2009 Dec 9;66(Pt 1):m24–5. doi: 10.1107/S1600536809051964 (PMC2980088; doi:10.1107/S1600536809051964)
Supplement: Supplementary file 2 [file e-66-00m24-Isup2.hkl]

# 
# h,k,l, Fc-squared, Fo-squared, sigma(Fo-squared) and status flag 
# 
data_I
_shelx_title ' s in P2(1)/n                     P21/c' 
_shelx_refln_list_code          4 
_shelx_F_calc_maximum      451.95 
_exptl_crystal_F_000      1823.22 
_reflns_d_resolution_high  0.8300 
 
loop_ 
 _symmetry_equiv_pos_as_xyz 
 'x, y, z' 
 '-x, y+1/2, -z+1/2' 
 '-x, -y, -z' 
 'x, -y-1/2, z-1/2' 
 
_cell_length_a    13.3840 
_cell_length_b    16.4650 
_cell_length_c    21.0940 
_cell_angle_alpha  90.000 
_cell_angle_beta  124.450 
_cell_angle_gamma  90.000 
 
_shelx_F_squared_multiplier     1.000 
 
loop_ 
 _refln_index_h 
 _refln_index_k 
 _refln_index_l 
 _refln_F_squared_calc 
 _refln_F_squared_meas 
 _refln_F_squared_sigma 
 _refln_observed_status 
   2   0   0      123.66      226.13     15.28 o 
   3   0   0     3451.29     3671.18     65.63 o 
   4   0   0   204261.67   195426.63   1360.22 o 
   5   0   0    28562.03    28752.78    235.05 o 
   6   0   0    17863.21    18133.06    175.66 o 
   7   0   0        5.24       62.04     28.63 o 
   8   0   0    42548.44    44674.61    453.02 o 
   9   0   0    10230.14    10746.87    190.70 o 
  10   0   0    25155.59    27085.08    490.52 o 
  11   0   0     3477.71     3520.46    160.46 o 
  12   0   0    12890.41    12934.02    303.65 o 
  13   0   0     3565.50     3495.08    251.31 o 
   2   1   0   107219.68   101455.73   2152.81 o 
   3   1   0      214.08      175.18     13.62 o 
   4   1   0      842.46      848.40     21.80 o 
   5   1   0      742.44      647.79     21.60 o 
   6   1   0    43724.55    44738.73    256.79 o 
   7   1   0    17828.05    18014.95    161.89 o 
   8   1   0    10794.86    11340.13    134.44 o 
   9   1   0       41.72       63.44     16.11 o 
  10   1   0     4187.21     4114.57    125.28 o 
  11   1   0     8240.01     8126.01    137.44 o 
  12   1   0     6362.60     6581.48    160.11 o 
  13   1   0      200.82      204.56     40.84 o 
   1   2   0    22366.96    21772.61    110.27 o 
   2   2   0     2278.71     2226.67     30.85 o 
   3   2   0     1697.51     1550.00     32.54 o 
   4   2   0       17.93       34.61     14.78 o 
   5   2   0     9605.20     8762.72     94.22 o 
   6   2   0     2337.77     2412.62     40.95 o 
   7   2   0       64.66       58.14     13.23 o 
   8   2   0      402.25      366.50     28.48 o 
   9   2   0     6042.33     6214.12     92.49 o 
  10   2   0     3793.61     3698.91    115.99 o 
  11   2   0      435.74      387.02     41.21 o 
  12   2   0      267.90      186.94     44.75 o 
  13   2   0     2131.23     2040.28    112.51 o 
   1   3   0    20778.78    19702.13    136.45 o 
   2   3   0     3049.06     2748.78     37.78 o 
   3   3   0     7743.02     7233.12     67.67 o 
   4   3   0      967.80      922.78     24.93 o 
   5   3   0     5653.43     5511.27     69.35 o 
   6   3   0     5773.04     5714.50     73.71 o 
   7   3   0     2854.96     2766.44     58.03 o 
   8   3   0     1664.19     1709.90     48.69 o 
   9   3   0       79.67      141.64     21.96 o 
  10   3   0     3255.22     3398.62     94.64 o 
  11   3   0      603.60      601.17     42.86 o 
  12   3   0       35.08       88.71     24.56 o 
  13   3   0       13.71       45.03     31.39 o 
   0   4   0     4447.67     4192.30    109.22 o 
   1   4   0     5149.83     4936.92     48.44 o 
   2   4   0      577.73      519.93     18.42 o 
   3   4   0       33.89       81.69     13.04 o 
   4   4   0       74.17       67.24     14.93 o 
   5   4   0     3648.03     3488.70     49.05 o 
   6   4   0       34.34       49.74     17.00 o 
   7   4   0     3203.39     3390.97     71.57 o 
   8   4   0       10.51       53.71     13.79 o 
   9   4   0     4974.74     5021.08    133.61 o 
  10   4   0      567.48      571.79     36.92 o 
  11   4   0      415.97      442.03     41.68 o 
  12   4   0      170.31      235.43     46.19 o 
  13   4   0     1803.02     1877.32    110.22 o 
   1   5   0     1099.11     1177.78     21.49 o 
   2   5   0    27360.69    26684.73    163.26 o 
   3   5   0    15710.17    15576.73    103.21 o 
   4   5   0     2794.11     2726.14     46.84 o 
   5   5   0      129.01      103.06     16.10 o 
   6   5   0     2012.60     1913.98     42.01 o 
   7   5   0    13099.66    13382.51    128.96 o 
   8   5   0     2667.07     2721.13     68.55 o 
   9   5   0      318.21      376.55     29.48 o 
  10   5   0     1780.30     1851.14     71.76 o 
  11   5   0     4184.27     4172.27    108.86 o 
  12   5   0     4531.91     4797.53    141.77 o 
   0   6   0   177235.47   151876.42   1516.40 o 
   1   6   0       17.87       44.12     21.15 o 
   2   6   0      140.46      178.14     14.43 o 
   3   6   0       20.03       28.97      9.54 o 
   4   6   0   106994.16   101327.49   1044.42 o 
   5   6   0    14525.96    14601.23    116.39 o 
   6   6   0     8097.15     8036.17     91.98 o 
   7   6   0      161.22      214.82     27.63 o 
   8   6   0    19001.01    19471.53    181.65 o 
   9   6   0     3878.08     3826.78     84.50 o 
  10   6   0     6309.65     6183.84    116.24 o 
  11   6   0     2994.16     3152.28    134.09 o 
  12   6   0     7523.44     7365.21    209.92 o 
   1   7   0      366.03      306.02     19.81 o 
   2   7   0    42171.45    39816.36    217.37 o 
   3   7   0     6417.98     5859.49     90.09 o 
   4   7   0     9914.43    10135.76    111.45 o 
   5   7   0     1105.67     1092.16     30.89 o 
   6   7   0    38773.86    39473.55    291.21 o 
   7   7   0    16675.40    16999.37    156.27 o 
   8   7   0     4953.22     5188.05    101.72 o 
   9   7   0        4.97       47.74     16.69 o 
  10   7   0     5771.54     6048.35    160.54 o 
  11   7   0     5799.28     6184.30    168.35 o 
  12   7   0     9482.99     9641.96    302.49 o 
   0   8   0    10648.00    10633.96    156.15 o 
   1   8   0    15619.46    15547.28    108.26 o 
   2   8   0        3.28       30.01     14.00 o 
   3   8   0     3780.58     3589.50     46.74 o 
   4   8   0     5296.69     5427.58     74.48 o 
   5   8   0    12592.00    12303.32    117.18 o 
   6   8   0     6611.68     6569.00     83.03 o 
   7   8   0      998.88      946.40     34.10 o 
   8   8   0      391.56      407.19     33.36 o 
   9   8   0     7935.61     8192.52    131.44 o 
  10   8   0     3703.32     3853.45    117.41 o 
  11   8   0      100.73      103.50     45.24 o 
  12   8   0      457.65      363.17     81.63 o 
   1   9   0     7656.49     7586.19     81.58 o 
   2   9   0      550.99      548.60     21.35 o 
   3   9   0     5358.06     5340.75     71.25 o 
   4   9   0      106.58      128.38     17.00 o 
   5   9   0     6999.55     6999.38    153.74 o 
   6   9   0     4840.69     4571.23     83.53 o 
   7   9   0     4192.36     4197.81     82.96 o 
   8   9   0      463.78      447.97     34.77 o 
   9   9   0     3900.94     3854.01    123.97 o 
  10   9   0      600.16      769.14     56.07 o 
  11   9   0     6141.71     6001.35    180.38 o 
   0  10   0     1435.90     1565.22     48.77 o 
   1  10   0      407.87      433.53     22.60 o 
   2  10   0       43.76       78.74     15.74 o 
   3  10   0     1368.10     1404.36     39.83 o 
   4  10   0     2006.79     2074.60     45.39 o 
   5  10   0     7503.69     7544.35     92.73 o 
   6  10   0       62.06       61.05     16.34 o 
   7  10   0     1825.43     1806.38     45.99 o 
   8  10   0       24.58       17.09     29.29 o 
   9  10   0     2080.06     2189.28    104.31 o 
  10  10   0      322.78      360.71     42.95 o 
  11  10   0      216.82      182.35     61.44 o 
   1  11   0     8101.20     8405.75     93.46 o 
   2  11   0     1442.35     1420.78     37.09 o 
   3  11   0     5311.33     5538.99     83.91 o 
   4  11   0        5.51       53.86     20.21 o 
   5  11   0      384.38      418.21     32.49 o 
   6  11   0     6070.05     6084.59    117.99 o 
   7  11   0     6001.23     5997.10    113.55 o 
   8  11   0      457.37      452.58     38.81 o 
   9  11   0      505.05      530.75     57.13 o 
  10  11   0      201.13      185.95     44.94 o 
  11  11   0     3588.41     3398.12    145.55 o 
   0  12   0    76270.15    76237.38    997.62 o 
   1  12   0     2966.03     2972.12     51.32 o 
   2  12   0        6.17       12.05     17.39 o 
   3  12   0     1011.30      964.30     35.05 o 
   4  12   0    21896.42    22192.07    260.73 o 
   5  12   0     7777.19     7767.48    116.49 o 
   6  12   0      657.71      692.07     42.73 o 
   7  12   0       30.79       40.76     18.99 o 
   8  12   0     6939.49     7079.82    171.87 o 
   9  12   0     4108.50     4222.74    168.59 o 
  10  12   0     3154.17     3263.83    153.02 o 
   1  13   0     1811.77     1762.66     52.76 o 
   2  13   0    26212.29    27580.25    264.80 o 
   3  13   0     1977.45     2034.86     64.20 o 
   4  13   0     1297.13     1335.17     62.50 o 
   5  13   0      114.29      114.99     20.96 o 
   6  13   0    10898.91    11221.02    199.70 o 
   7  13   0     7324.29     7048.29    188.39 o 
   8  13   0     4693.58     4877.99    136.89 o 
   9  13   0       15.36       70.11     25.86 o 
  10  13   0     2542.54     2583.30    182.78 o 
   0  14   0     8448.39     8886.24    194.87 o 
   1  14   0     5532.52     5793.28     93.13 o 
   2  14   0       37.10       63.26     40.26 o 
   3  14   0      698.38      715.25     36.56 o 
   4  14   0     1744.63     1667.38     56.63 o 
   5  14   0     2969.50     3063.62     84.73 o 
   6  14   0     3266.74     3286.90    158.65 o 
   7  14   0      209.01      194.73     31.65 o 
   8  14   0      533.34      591.48     64.25 o 
   9  14   0     2127.54     2226.73    118.01 o 
   1  15   0     7528.22     7915.38    113.56 o 
   2  15   0       22.43       48.12     26.79 o 
   3  15   0     4016.92     4159.92     92.51 o 
   4  15   0      214.75      286.13     24.97 o 
   5  15   0     6498.54     6792.82    170.31 o 
   6  15   0       98.27       65.43     20.73 o 
   7  15   0     3701.99     3943.46    123.41 o 
   8  15   0       17.91       60.26     33.97 o 
   0  16   0       53.43       42.25     17.36 o 
   1  16   0      957.02      990.01     48.69 o 
   2  16   0       20.01       35.14     27.81 o 
   3  16   0     1990.94     2037.77     72.75 o 
   4  16   0       42.21       54.83     14.34 o 
   5  16   0     1796.23     1795.36     75.17 o 
   6  16   0       18.07       52.36     33.67 o 
   7  16   0     1830.82     1612.94     83.08 o 
   1  17   0      918.30      883.96     46.52 o 
   2  17   0     3666.82     3720.12     93.83 o 
   3  17   0     1513.39     1553.69     62.46 o 
   4  17   0      115.28      109.68     38.62 o 
   5  17   0       23.19       14.73     21.76 o 
   6  17   0       55.14       70.20     46.26 o 
   0  18   0    12739.06    13701.24    301.74 o 
   1  18   0      675.93      756.68     52.89 o 
   2  18   0       15.62       56.59     22.96 o 
   3  18   0       23.51       72.29     23.03 o 
   4  18   0     7555.12     7950.13    221.26 o 
   5  18   0      617.89      602.32     63.55 o 
   1  19   0     2497.90     2520.91    103.00 o 
   2  19   0    15008.23    14830.68    507.94 o 
   3  19   0     4750.20     4736.05    295.41 o 
 -13   1   1      290.38      305.91     40.70 o 
 -12   1   1      184.87      166.35     26.67 o 
 -11   1   1     4662.11     4573.12    107.91 o 
 -10   1   1      639.53      783.47     50.60 o 
  -9   1   1      104.14      120.81     15.70 o 
  -8   1   1       29.10       84.32     12.75 o 
  -7   1   1    16408.14    16812.94    157.72 o 
  -6   1   1     5291.75     5299.52     68.30 o 
  -5   1   1     7289.32     7503.19     87.02 o 
  -4   1   1     1966.84     1836.97     32.62 o 
  -3   1   1     3671.96     3810.93     44.61 o 
  -2   1   1     1129.30     1133.07     14.68 o 
   2   1   1     1566.18     1654.08     27.15 o 
   3   1   1      312.49      332.32     17.70 o 
   4   1   1    10417.45    10337.89    108.18 o 
   5   1   1    61232.23    62204.81    318.10 o 
   6   1   1     3823.49     4208.22     74.14 o 
   7   1   1      113.61      149.51     15.53 o 
   8   1   1     1087.37     1055.86     38.34 o 
   9   1   1     4569.61     4638.65     99.88 o 
  10   1   1      233.81      186.00     23.15 o 
  11   1   1     2722.27     2645.09    123.30 o 
  12   1   1     1512.15     1457.57     86.05 o 
 -13   2   1      475.64      490.68     53.35 o 
 -12   2   1     2838.18     2752.53     93.67 o 
 -11   2   1      756.36      730.96     49.36 o 
 -10   2   1      370.97      352.96     30.88 o 
  -9   2   1     3037.92     2995.33     63.56 o 
  -8   2   1      327.74      335.22     30.08 o 
  -7   2   1        9.80       39.95     19.31 o 
  -6   2   1     5005.52     4831.54     72.79 o 
  -5   2   1    27822.97    28100.96    170.01 o 
  -4   2   1       76.48      112.22     13.29 o 
  -3   2   1      662.38      706.45     18.50 o 
  -2   2   1     2389.48     2218.06     34.65 o 
   1   2   1     3016.17     3014.00     36.92 o 
   2   2   1     2060.75     2217.44     34.17 o 
   3   2   1    32877.69    33061.11    170.78 o 
   4   2   1     6988.26     7241.61     80.60 o 
   5   2   1     6297.73     6562.83     73.44 o 
   6   2   1     1049.84     1168.39     36.68 o 
   7   2   1     6052.89     6102.60     88.04 o 
   8   2   1      118.43      142.84     19.40 o 
   9   2   1      963.85      946.68     50.22 o 
  10   2   1     1479.17     1405.60     71.51 o 
  11   2   1     2361.20     2339.34    101.91 o 
  12   2   1      399.34      424.84     64.50 o 
 -13   3   1        4.81       21.06     51.87 o 
 -12   3   1       82.52       78.94     17.68 o 
 -11   3   1       43.21       61.59     16.89 o 
 -10   3   1        6.85       42.43     20.48 o 
  -9   3   1     1185.77     1198.86     42.83 o 
  -8   3   1      889.90      877.21     34.31 o 
  -7   3   1       30.02       69.45     14.53 o 
  -6   3   1        3.41       42.05     12.49 o 
  -5   3   1      156.51      191.50     14.57 o 
  -4   3   1     4954.63     4826.22     56.61 o 
  -3   3   1    15328.93    15784.76    106.39 o 
  -2   3   1        1.25       57.12     10.53 o 
  -1   3   1      402.05      378.93     11.32 o 
   0   3   1      500.60      475.20     15.95 o 
   1   3   1     3697.45     3702.84     43.75 o 
   2   3   1     3872.40     4063.26     56.41 o 
   3   3   1      288.56      279.69     15.53 o 
   4   3   1       25.51       38.11     10.84 o 
   5   3   1       26.16       22.37     17.86 o 
   6   3   1       34.72       69.16     11.27 o 
   7   3   1     6211.48     6434.80     91.19 o 
   8   3   1      923.88      934.38     33.85 o 
   9   3   1      148.81      191.79     26.22 o 
  10   3   1        0.60       14.97     21.48 o 
  11   3   1       95.20       46.15     47.95 o 
  12   3   1      407.69      358.89     54.51 o 
 -13   4   1      130.19      123.28     33.48 o 
 -12   4   1     2712.86     2665.42     98.78 o 
 -11   4   1      576.57      563.76     47.57 o 
 -10   4   1     3349.04     3373.91     94.59 o 
  -9   4   1       18.29       68.64     23.53 o 
  -8   4   1      358.89      366.35     24.53 o 
  -7   4   1      440.95      455.07     40.02 o 
  -6   4   1     6916.10     6976.47     78.04 o 
  -5   4   1     9715.03     9436.93     99.63 o 
  -4   4   1    12682.78    13058.82     96.79 o 
  -3   4   1     1964.65     2188.91     39.51 o 
  -2   4   1    14485.32    14493.19    110.18 o 
  -1   4   1     7838.95     8212.91     68.50 o 
   0   4   1     2089.64     2362.75     35.20 o 
   1   4   1       12.65       55.61     11.50 o 
   2   4   1     2738.38     2889.56     56.69 o 
   3   4   1     8535.05     8192.85     77.69 o 
   4   4   1     1784.51     1818.02     33.88 o 
   5   4   1     3087.33     3073.55     50.51 o 
   6   4   1       94.07      119.01     12.80 o 
   7   4   1     5821.21     5632.05     85.08 o 
   8   4   1       98.72      116.83     15.44 o 
   9   4   1       70.82       92.67     23.22 o 
  10   4   1       32.43       85.04     17.57 o 
  11   4   1     2181.47     2243.53     99.78 o 
  12   4   1       66.49      108.76     30.77 o 
 -13   5   1       59.66       65.55     28.96 o 
 -12   5   1     1808.15     1777.63     94.72 o 
 -11   5   1     2602.33     2696.45     84.83 o 
 -10   5   1     1187.73     1219.14     57.24 o 
  -9   5   1     2298.54     2300.42     66.03 o 
  -8   5   1     2125.12     2065.23     51.17 o 
  -7   5   1     5208.71     5208.54     71.77 o 
  -6   5   1     2670.12     2732.63     48.81 o 
  -5   5   1      337.21      363.70     18.80 o 
  -4   5   1      863.64     1040.01     25.09 o 
  -3   5   1      464.45      410.18     17.95 o 
  -2   5   1      156.79      215.48     13.98 o 
  -1   5   1     2748.64     3095.64     50.76 o 
   0   5   1    10063.66    10411.48     93.16 o 
   1   5   1    36326.67    35237.12    177.77 o 
   2   5   1     3629.11     3538.74     68.52 o 
   3   5   1     1594.87     1634.72     32.84 o 
   4   5   1      816.79      818.87     25.40 o 
   5   5   1    15550.74    15726.33    123.23 o 
   6   5   1     1250.10     1309.64     36.72 o 
   7   5   1     4854.52     4955.11     69.70 o 
   8   5   1      999.74      938.92     44.07 o 
   9   5   1     4737.13     4831.52    131.16 o 
  10   5   1      151.16      150.89     24.62 o 
  11   5   1     2171.28     2125.46     97.64 o 
  12   5   1      529.42      536.98     53.42 o 
 -13   6   1      450.25      331.83     43.94 o 
 -12   6   1      223.13      250.65     45.53 o 
 -11   6   1      760.75      751.69     47.68 o 
 -10   6   1      221.63      234.63     26.38 o 
  -9   6   1      176.98      185.82     19.83 o 
  -8   6   1      131.74      170.82     19.78 o 
  -7   6   1      632.83      551.62     28.91 o 
  -6   6   1      433.30      420.86     22.16 o 
  -5   6   1       40.48       42.39     20.25 o 
  -4   6   1       33.98       39.86      9.99 o 
  -3   6   1     1898.65     1989.81     32.32 o 
  -2   6   1      236.49      243.55     15.60 o 
  -1   6   1     8450.00     8398.21     76.47 o 
   0   6   1     1299.52     1365.83     31.16 o 
   1   6   1     1462.14     1417.32     30.53 o 
   2   6   1     1367.69     1352.22     29.65 o 
   3   6   1     1132.52     1048.89     28.68 o 
   4   6   1       74.65       58.74     12.89 o 
   5   6   1      738.73      672.75     25.50 o 
   6   6   1      173.28      201.37     17.78 o 
   7   6   1      893.74      944.67     34.01 o 
   8   6   1      255.02      234.99     23.04 o 
   9   6   1      501.55      507.91     33.48 o 
  10   6   1      436.67      402.02     43.22 o 
  11   6   1      408.53      492.61     59.71 o 
  12   6   1      123.54      130.32     32.25 o 
 -12   7   1      438.83      286.88     39.65 o 
 -11   7   1     2794.34     2938.64     99.75 o 
 -10   7   1     1610.13     1538.57     56.37 o 
  -9   7   1      817.44      740.74     34.58 o 
  -8   7   1       56.76       91.13     15.19 o 
  -7   7   1     7413.78     7586.13     90.73 o 
  -6   7   1     1310.26     1256.09     38.07 o 
  -5   7   1      223.80      220.17     17.35 o 
  -4   7   1       22.98       33.11     10.14 o 
  -3   7   1     7555.19     7063.36     80.86 o 
  -2   7   1     1490.53     1523.43     28.60 o 
  -1   7   1      196.72      152.90     12.44 o 
   0   7   1     1215.59     1151.87     26.34 o 
   1   7   1    34173.70    33648.59    220.18 o 
   2   7   1     2796.54     2878.60     40.44 o 
   3   7   1     2793.55     3113.36     46.38 o 
   4   7   1     9302.78     9290.98    108.75 o 
   5   7   1    12526.47    12125.63    113.24 o 
   6   7   1      527.38      556.68     28.37 o 
   7   7   1      960.08      987.17     34.59 o 
   8   7   1      681.34      625.44     31.76 o 
   9   7   1     3016.75     2967.24    101.68 o 
  10   7   1       43.68       81.20     34.68 o 
  11   7   1     1382.94     1375.43     92.64 o 
  12   7   1     1092.28     1070.63     76.01 o 
 -12   8   1     2175.80     2241.70    116.21 o 
 -11   8   1      345.07      259.53     48.85 o 
 -10   8   1       28.64       73.42     29.64 o 
  -9   8   1      697.82      738.14     35.51 o 
  -8   8   1     1139.68     1125.00     50.91 o 
  -7   8   1      542.31      500.84     30.83 o 
  -6   8   1     1815.12     1837.44     49.55 o 
  -5   8   1    43307.04    43795.94    308.92 o 
  -4   8   1      533.18      480.68     22.50 o 
  -3   8   1     2890.74     2909.08     42.08 o 
  -2   8   1     1243.69     1325.65     30.48 o 
  -1   8   1    55214.82    55572.82    467.15 o 
   0   8   1     2420.56     2527.49     37.66 o 
   1   8   1      476.66      423.95     21.61 o 
   2   8   1     1731.73     1800.66     36.43 o 
   3   8   1    19922.38    19620.87    142.65 o 
   4   8   1      509.04      584.04     25.76 o 
   5   8   1    18269.29    18588.70    161.87 o 
   6   8   1     2932.57     2972.21     56.61 o 
   7   8   1    12311.70    12203.24    137.19 o 
   8   8   1      254.00      256.48     26.25 o 
   9   8   1     2916.53     3091.12    110.15 o 
  10   8   1     1334.11     1481.27     84.96 o 
  11   8   1      932.96      977.71     64.22 o 
 -12   9   1      705.18      736.60     69.07 o 
 -11   9   1     1421.55     1390.81    133.38 o 
 -10   9   1       75.78      119.93     31.19 o 
  -9   9   1       36.72       68.25     19.52 o 
  -8   9   1       57.52       39.11     19.73 o 
  -7   9   1      571.23      555.17     26.88 o 
  -6   9   1     1394.44     1303.42     47.06 o 
  -5   9   1      479.79      533.51     25.24 o 
  -4   9   1       73.35       63.89     12.27 o 
  -3   9   1      306.70      361.29     20.09 o 
  -2   9   1      532.62      608.06     23.65 o 
  -1   9   1       53.18       64.54     13.61 o 
   0   9   1       97.62      112.99     13.28 o 
   1   9   1     6389.76     6276.97     73.81 o 
   2   9   1      210.16      231.97     17.94 o 
   3   9   1      954.63      964.71     33.19 o 
   4   9   1      542.87      544.07     31.56 o 
   5   9   1     1377.18     1353.17     41.40 o 
   6   9   1      126.92      129.79     16.91 o 
   7   9   1       11.99       51.10     19.60 o 
   8   9   1      382.24      340.10     46.62 o 
   9   9   1     1865.53     1879.99     87.56 o 
  10   9   1        3.65      -17.73     46.65 o 
  11   9   1      730.11      717.86     59.48 o 
 -11  10   1       79.24       93.21     37.88 o 
 -10  10   1      281.44      274.55     48.01 o 
  -9  10   1      178.88       84.28     16.48 o 
  -8  10   1      981.58      941.62     40.22 o 
  -7  10   1        7.21       31.01     16.22 o 
  -6  10   1      194.79      177.88     18.83 o 
  -5  10   1     1708.25     1716.48     51.16 o 
  -4  10   1     1856.85     1835.09     41.59 o 
  -3  10   1      760.30      764.16     34.19 o 
  -2  10   1      616.00      660.77     26.23 o 
  -1  10   1    12243.41    12445.25    104.65 o 
   0  10   1     4425.02     4488.83     62.53 o 
   1  10   1     2756.27     2911.73     48.95 o 
   2  10   1     3903.00     4048.57     67.17 o 
   3  10   1     3510.59     3485.46     74.73 o 
   4  10   1     1208.67     1228.96     45.92 o 
   5  10   1       31.97       54.63     14.85 o 
   6  10   1      863.74      814.12     36.30 o 
   7  10   1      372.85      351.61     32.29 o 
   8  10   1       77.63       56.80     31.74 o 
   9  10   1        4.28       47.95     38.39 o 
  10  10   1       15.77       50.73     40.65 o 
  11  10   1     2290.69     2442.84    122.50 o 
 -11  11   1      895.32      768.97     69.28 o 
 -10  11   1     2371.32     2222.53     96.03 o 
  -9  11   1      182.93      199.09     37.88 o 
  -8  11   1      299.17      285.37     26.88 o 
  -7  11   1     2775.12     2719.25     72.69 o 
  -6  11   1      623.33      611.47     33.00 o 
  -5  11   1      137.04      134.15     18.67 o 
  -4  11   1     2060.60     2100.36     52.59 o 
  -3  11   1    10352.51    10411.29    107.54 o 
  -2  11   1      146.18      172.17     19.74 o 
  -1  11   1       48.91       95.19     17.97 o 
   0  11   1      314.35      291.50     22.05 o 
   1  11   1    15392.01    15429.50    138.78 o 
   2  11   1      105.63      134.28     17.14 o 
   3  11   1        4.55       38.64     20.52 o 
   4  11   1       10.41       42.98     16.37 o 
   5  11   1    11863.48    11946.47    148.13 o 
   6  11   1       18.24       35.14     18.43 o 
   7  11   1      258.16      211.02     26.93 o 
   8  11   1      544.70      573.56     74.48 o 
   9  11   1     4452.92     4553.45    136.09 o 
  10  11   1        8.39       89.83     35.47 o 
 -10  12   1        8.72       42.59     35.13 o 
  -9  12   1       81.32       48.16     27.93 o 
  -8  12   1     1325.26     1272.32     61.95 o 
  -7  12   1      412.51      460.87     36.59 o 
  -6  12   1     1163.89     1203.18     41.44 o 
  -5  12   1     4299.50     4159.02     95.99 o 
  -4  12   1      482.81      519.44     32.55 o 
  -3  12   1     5840.56     5662.37    108.07 o 
  -2  12   1     4692.60     4917.35     66.57 o 
  -1  12   1     3390.42     3429.10     55.47 o 
   0  12   1     2084.67     2056.70     60.84 o 
   1  12   1       34.65       59.22     10.55 o 
   2  12   1      215.74      263.56     19.14 o 
   3  12   1     4707.51     4631.92     83.06 o 
   4  12   1     2134.75     1972.93     56.91 o 
   5  12   1      518.01      454.25     32.90 o 
   6  12   1     1205.33     1098.41     52.56 o 
   7  12   1     4214.13     4162.85    115.65 o 
   8  12   1      175.70      158.02     35.54 o 
   9  12   1      266.62      201.86     42.64 o 
  10  12   1       31.50       54.82     31.54 o 
 -10  13   1      135.17      120.51     34.01 o 
  -9  13   1      245.06      172.59     35.89 o 
  -8  13   1      163.89      121.41     32.40 o 
  -7  13   1     1046.84     1078.55     67.46 o 
  -6  13   1      358.75      332.42     40.03 o 
  -5  13   1      427.00      383.87     29.26 o 
  -4  13   1       18.02       45.97     20.13 o 
  -3  13   1      299.38      254.65     34.91 o 
  -2  13   1       56.99       91.21     16.02 o 
  -1  13   1     1781.34     1794.29     49.28 o 
   0  13   1      138.56      148.64     16.69 o 
   1  13   1      383.47      414.01     28.42 o 
   2  13   1      153.58      156.27     22.83 o 
   3  13   1      467.21      470.79     37.14 o 
   4  13   1      691.39      763.82     40.04 o 
   5  13   1     2590.70     2600.15     75.61 o 
   6  13   1       76.69       79.84     19.82 o 
   7  13   1      474.23      448.18     51.19 o 
   8  13   1     2374.09     2246.35     94.53 o 
   9  13   1        7.59      -10.91     35.15 o 
  -9  14   1     7627.86     7518.90    213.39 o 
  -8  14   1       66.29       72.83     19.03 o 
  -7  14   1     1618.36     1637.60     74.99 o 
  -6  14   1        4.48       32.12     19.60 o 
  -5  14   1     1734.10     1710.71     71.18 o 
  -4  14   1        2.58        4.43     24.51 o 
  -3  14   1     1815.72     1700.90     48.92 o 
  -2  14   1      378.37      465.03     29.66 o 
  -1  14   1     5529.58     5663.70     91.23 o 
   0  14   1        7.34       73.85     14.66 o 
   1  14   1    10854.98    11354.64    149.21 o 
   2  14   1     3017.10     3052.62    125.74 o 
   3  14   1     5166.07     5155.25    120.43 o 
   4  14   1      515.32      497.49     32.59 o 
   5  14   1      364.66      384.46     30.34 o 
   6  14   1     2095.38     2116.69     85.11 o 
   7  14   1     2538.62     2558.69    105.54 o 
   8  14   1      103.18       93.90     26.55 o 
   9  14   1     2712.00     2625.02    122.77 o 
  -9  15   1       61.32       77.10     28.70 o 
  -8  15   1      846.85      853.61     65.08 o 
  -7  15   1      505.54      590.70     52.73 o 
  -6  15   1        1.19       24.59     19.10 o 
  -5  15   1      146.26      149.73     26.83 o 
  -4  15   1      283.32      265.27     26.31 o 
  -3  15   1     1095.42     1107.01     50.65 o 
  -2  15   1      166.06      144.50     24.66 o 
  -1  15   1     1243.89     1251.60     49.75 o 
   0  15   1        3.24       36.32     21.94 o 
   1  15   1     2068.29     2014.02     63.80 o 
   2  15   1     1021.64      998.63     49.04 o 
   3  15   1     1575.96     1558.88     66.91 o 
   4  15   1       27.19       45.08     16.00 o 
   5  15   1     1187.25     1198.74     58.83 o 
   6  15   1      465.47      376.61     55.70 o 
   7  15   1     3187.20     3317.52    117.70 o 
   8  15   1      682.54      715.82     77.09 o 
  -8  16   1     1400.58     1326.61     80.30 o 
  -7  16   1        0.84       60.91     23.27 o 
  -6  16   1        1.13       51.90     26.79 o 
  -5  16   1      308.85      339.56     48.42 o 
  -4  16   1     2846.43     2890.33    113.48 o 
  -3  16   1       48.47       48.58     30.64 o 
  -2  16   1      420.00      363.18     34.69 o 
  -1  16   1      555.46      539.17     33.66 o 
   0  16   1     1096.44     1137.41     53.22 o 
   1  16   1        5.93       40.99     16.49 o 
   2  16   1      156.44      164.17     42.13 o 
   3  16   1     1653.25     1547.86     68.53 o 
   4  16   1      308.20      289.67     37.43 o 
   5  16   1        3.11       10.36     21.76 o 
   6  16   1        0.98       51.42     26.86 o 
   7  16   1      690.13      649.32     65.92 o 
  -7  17   1     1377.94     1247.75     85.20 o 
  -6  17   1     3343.00     3489.38    115.63 o 
  -5  17   1      385.48      313.65     63.63 o 
  -4  17   1      157.55      127.93     39.21 o 
  -3  17   1     5022.25     5108.40    107.02 o 
  -2  17   1      880.91      779.92     44.46 o 
  -1  17   1      256.26      206.78     29.37 o 
   0  17   1       27.95       57.31     18.98 o 
   1  17   1     4944.18     4918.88    125.71 o 
   2  17   1       16.57       36.44     27.80 o 
   3  17   1      739.40      687.29     48.06 o 
   4  17   1      324.55      181.00     47.55 o 
   5  17   1     4678.13     4549.93    138.88 o 
   6  17   1       28.92       62.06     45.99 o 
  -5  18   1      266.19      239.36     45.83 o 
  -4  18   1        4.33       38.63     41.95 o 
  -3  18   1      481.11      524.68     52.71 o 
  -2  18   1       80.42      101.42     27.82 o 
  -1  18   1     2182.52     2161.91     79.00 o 
   0  18   1      369.46      453.08     49.09 o 
   1  18   1       35.48       92.29     32.19 o 
   2  18   1      481.03      487.02     55.45 o 
   3  18   1     1402.79     1484.89    113.44 o 
   4  18   1      232.33      207.87     49.95 o 
   5  18   1       36.47       83.22     38.48 o 
  -4  19   1       62.73      181.14     70.85 o 
  -3  19   1        5.42       40.97     26.43 o 
  -2  19   1       18.27       36.64     40.48 o 
  -1  19   1      164.95      149.86     41.18 o 
   0  19   1      127.97       96.78     56.65 o 
   1  19   1        1.71       21.46     28.85 o 
   2  19   1       68.75       84.28     25.61 o 
   3  19   1     2080.70     1907.25    157.51 o 
 -13   0   2     5382.31     5724.47    199.69 o 
 -12   0   2      604.54      661.92     75.18 o 
 -11   0   2      935.54     1002.99     72.69 o 
 -10   0   2      211.77      231.44     35.72 o 
  -9   0   2     7060.11     7246.35    120.31 o 
  -8   0   2     1423.12     1335.92     48.67 o 
  -7   0   2     6074.28     5873.96    101.30 o 
  -6   0   2     3256.05     3397.01     55.12 o 
  -5   0   2    27656.07    29131.25    265.46 o 
  -4   0   2    19362.43    20914.46    295.28 o 
  -3   0   2    11423.02    10933.00    117.37 o 
  -2   0   2    14019.67    12993.84    185.12 o 
   1   0   2     1229.65     1135.78     27.17 o 
   2   0   2       28.74      137.52     25.23 o 
   3   0   2    63445.63    62796.41    420.90 o 
   4   0   2    10801.95    10903.27    159.14 o 
   5   0   2     5430.92     5629.64    114.72 o 
   6   0   2       83.09       96.56     22.73 o 
   7   0   2    22759.39    24341.77    290.86 o 
   8   0   2       14.25       60.93     23.87 o 
   9   0   2     3944.37     3946.84    121.33 o 
  10   0   2      247.97      159.43     40.48 o 
  11   0   2     6039.18     6118.87    258.94 o 
  12   0   2       71.47      122.87    151.99 o 
 -13   1   2     1496.74     1651.50     87.59 o 
 -12   1   2        3.71       64.84     16.08 o 
 -11   1   2      551.18      545.79     33.82 o 
 -10   1   2     3801.87     3895.09     93.62 o 
  -9   1   2     4788.55     4921.17     83.55 o 
  -8   1   2     3442.27     3460.87     53.66 o 
  -7   1   2      668.91      646.87     23.31 o 
  -6   1   2      281.34      242.90     16.72 o 
  -5   1   2     2552.42     2224.76     31.56 o 
  -4   1   2     4912.75     5218.02     54.64 o 
  -3   1   2     2083.54     2239.41     28.58 o 
   1   1   2    13181.06    12969.66     96.22 o 
   2   1   2     2497.03     2875.37     40.48 o 
   3   1   2       34.04       27.47     14.34 o 
   4   1   2      597.71      634.17     23.00 o 
   5   1   2    29877.06    30700.36    210.48 o 
   6   1   2      645.14      622.22     35.66 o 
   7   1   2     3087.28     3115.06     71.08 o 
   8   1   2      736.89      764.25     36.13 o 
   9   1   2     7951.44     8099.87    124.75 o 
  10   1   2       36.92       66.20     24.64 o 
  11   1   2      420.26      391.84     47.61 o 
  12   1   2      409.10      413.73     59.38 o 
 -13   2   2       27.63       90.26     26.81 o 
 -12   2   2     4246.58     4339.94     94.70 o 
 -11   2   2     7930.24     8103.31    122.65 o 
 -10   2   2     2152.04     2196.74     72.67 o 
  -9   2   2      189.16      220.82     17.36 o 
  -8   2   2     4960.08     4734.78     70.81 o 
  -7   2   2    19085.89    19299.44    138.78 o 
  -6   2   2    11129.02    10644.60    102.89 o 
  -5   2   2      314.01      387.56     17.43 o 
  -4   2   2      133.90       86.61     19.98 o 
  -3   2   2    14310.93    14377.20    105.72 o 
  -2   2   2    46556.03    45023.10    201.28 o 
  -1   2   2     7401.75     7276.87     69.04 o 
   0   2   2      543.33      552.43     13.68 o 
   1   2   2    14261.94    14072.57    105.32 o 
   2   2   2      294.95      439.02     18.83 o 
   3   2   2     8180.84     7975.05     76.57 o 
   4   2   2     1439.60     1369.41     32.65 o 
   5   2   2     2537.29     2562.13     42.01 o 
   6   2   2    20114.29    21009.01    156.99 o 
   7   2   2     9689.82     9778.80    107.32 o 
   8   2   2     2774.49     2842.27     64.43 o 
   9   2   2      240.80      203.44     24.75 o 
  10   2   2     4425.12     4575.49    125.11 o 
  11   2   2     4002.85     4030.19    125.18 o 
  12   2   2     2580.13     2581.91    113.47 o 
 -13   3   2     5043.43     5185.91    261.61 o 
 -12   3   2     7196.81     7224.59    133.46 o 
 -11   3   2    10993.72    11455.10    155.79 o 
 -10   3   2     6904.32     7174.48    108.28 o 
  -9   3   2    14339.15    14872.87    138.58 o 
  -8   3   2     6113.72     5939.64     83.27 o 
  -7   3   2     4055.32     3785.72     70.79 o 
  -6   3   2      739.16      712.29     22.06 o 
  -5   3   2    51186.29    50397.03    274.22 o 
  -4   3   2    17407.84    16599.15    138.84 o 
  -3   3   2    19003.25    20748.26    111.06 o 
  -2   3   2       34.21      115.71     12.29 o 
  -1   3   2    57547.42    53702.66    281.88 o 
   0   3   2    99428.63    91216.37    710.48 o 
   1   3   2        0.47       77.51     14.08 o 
   2   3   2     9700.25    10462.89     89.01 o 
   3   3   2     4376.43     4252.86     76.23 o 
   4   3   2    59062.78    57579.15    318.16 o 
   5   3   2     1433.64     1216.27     30.97 o 
   6   3   2     3417.05     3235.76     55.80 o 
   7   3   2     1059.38      982.91     36.28 o 
   8   3   2    27141.62    28099.68    389.51 o 
   9   3   2      584.05      569.43     36.82 o 
  10   3   2     6327.78     6436.55    151.81 o 
  11   3   2      165.63      202.02     36.00 o 
  12   3   2     5207.88     5336.91    218.78 o 
 -13   4   2     2973.33     2896.82    133.46 o 
 -12   4   2     5807.69     5650.92    114.61 o 
 -11   4   2     5641.94     5804.24    107.29 o 
 -10   4   2     1225.49     1343.18     43.25 o 
  -9   4   2     2064.28     2219.80     55.51 o 
  -8   4   2     5677.01     5862.46     83.85 o 
  -7   4   2    36299.18    36536.31    228.01 o 
  -6   4   2    13183.99    12475.10     95.06 o 
  -5   4   2      340.88      321.84     17.81 o 
  -4   4   2    17849.88    18654.60    111.06 o 
  -3   4   2    32369.12    31868.69    268.34 o 
  -2   4   2      614.75      760.00     23.30 o 
  -1   4   2     5024.68     5342.02     49.43 o 
   0   4   2     3391.86     3626.66     47.68 o 
   1   4   2     3543.99     3606.15     46.65 o 
   2   4   2    56379.07    54799.59    263.54 o 
   3   4   2    20743.52    20578.56    129.70 o 
   4   4   2      339.65      318.55     16.73 o 
   5   4   2     1093.90     1003.04     30.56 o 
   6   4   2    23464.40    24195.49    186.80 o 
   7   4   2    12973.59    13237.40    131.41 o 
   8   4   2     1617.57     1725.11     58.73 o 
   9   4   2        3.51       62.07     24.69 o 
  10   4   2     4850.60     5010.52    147.96 o 
  11   4   2     4038.29     4211.07    126.55 o 
  12   4   2     8666.25     9113.47    291.77 o 
 -13   5   2      518.21      521.18     54.04 o 
 -12   5   2        3.10       50.07     26.06 o 
 -11   5   2      179.23      162.38     29.00 o 
 -10   5   2     2291.22     2268.53     66.59 o 
  -9   5   2     2682.61     2731.58     63.10 o 
  -8   5   2     1868.40     1914.38     48.79 o 
  -7   5   2     2774.37     2648.19     51.75 o 
  -6   5   2     3013.02     3102.16     45.32 o 
  -5   5   2     5288.54     4971.61     63.68 o 
  -4   5   2     3079.53     2975.00     36.54 o 
  -3   5   2     2252.16     2612.25     49.14 o 
  -2   5   2      170.60      155.21     12.40 o 
  -1   5   2       47.52       71.72     21.29 o 
   0   5   2      160.16      136.05     13.41 o 
   1   5   2     4159.58     3616.87     48.40 o 
   2   5   2    12754.70    12957.83    150.78 o 
   3   5   2     3645.32     3747.95     45.42 o 
   4   5   2     7076.87     6895.42     78.34 o 
   5   5   2    13829.52    14030.01    133.94 o 
   6   5   2       32.37       40.40     13.56 o 
   7   5   2      806.73      819.61     37.83 o 
   8   5   2      637.86      699.06     36.51 o 
   9   5   2     1651.44     1814.31     89.07 o 
  10   5   2      433.82      476.58     58.59 o 
  11   5   2       79.23      116.12     35.12 o 
  12   5   2     1383.06     1398.30    104.55 o 
 -13   6   2     2223.27     2073.36    111.99 o 
 -12   6   2     2226.98     2195.98     83.69 o 
 -11   6   2      701.12      669.40     42.59 o 
 -10   6   2      602.33      531.46     37.36 o 
  -9   6   2     4961.02     4911.57     98.63 o 
  -8   6   2      608.03      666.53     30.68 o 
  -7   6   2     2177.82     2089.75     43.04 o 
  -6   6   2      309.41      375.28     20.04 o 
  -5   6   2     6321.26     6139.77     73.83 o 
  -4   6   2     2663.16     2553.33     36.30 o 
  -3   6   2    17538.72    17833.73    112.74 o 
  -2   6   2     7685.31     7709.91     72.28 o 
  -1   6   2    50392.68    50111.11    262.18 o 
   0   6   2     4939.53     4583.45     58.54 o 
   1   6   2      601.61      601.05     21.59 o 
   2   6   2      478.04      440.30     21.30 o 
   3   6   2     9655.38     9803.28     96.09 o 
   4   6   2      785.46      750.82     25.48 o 
   5   6   2     2804.15     2809.48     59.55 o 
   6   6   2     3212.81     3326.26     63.57 o 
   7   6   2     5933.69     6029.87     85.73 o 
   8   6   2     1014.49     1062.88     44.93 o 
   9   6   2      329.45      351.53     38.73 o 
  10   6   2     1023.18      972.53     62.78 o 
  11   6   2     2612.64     2774.43    105.79 o 
 -13   7   2      227.96      167.89     37.05 o 
 -12   7   2       42.97       61.23     22.73 o 
 -11   7   2     1105.09     1144.79     53.93 o 
 -10   7   2      882.51      881.79     46.97 o 
  -9   7   2      899.92      853.45     38.04 o 
  -8   7   2      207.02      180.25     20.45 o 
  -7   7   2     3562.29     3449.44     60.86 o 
  -6   7   2     3601.69     3405.42     54.51 o 
  -5   7   2     3507.90     3567.09     52.44 o 
  -4   7   2     1539.58     1467.72     35.10 o 
  -3   7   2      347.46      337.93     17.48 o 
  -2   7   2      403.79      465.21     23.84 o 
  -1   7   2      101.16       45.34      8.37 o 
   0   7   2      662.54      704.30     22.77 o 
   1   7   2     8032.62     7871.16     86.78 o 
   2   7   2     4302.18     4377.98     53.08 o 
   3   7   2      780.27      697.36     25.24 o 
   4   7   2       21.78       48.60     14.57 o 
   5   7   2    11556.24    11910.46    131.69 o 
   6   7   2      165.42      169.10     17.69 o 
   7   7   2     1016.21     1009.27     38.72 o 
   8   7   2        6.05       15.70     18.44 o 
   9   7   2     2575.55     2530.05    100.05 o 
  10   7   2       57.57       11.99     30.10 o 
  11   7   2       10.95       68.71     38.48 o 
 -12   8   2     4690.64     4673.41    163.17 o 
 -11   8   2     1674.08     1641.45     83.47 o 
 -10   8   2     1012.56      997.72     53.19 o 
  -9   8   2        7.85       60.81     15.54 o 
  -8   8   2      943.56     1029.88     42.60 o 
  -7   8   2    10073.82    10387.54    109.51 o 
  -6   8   2     7394.57     7109.24    148.24 o 
  -5   8   2      329.58      403.97     37.64 o 
  -4   8   2     2408.35     2330.63     38.28 o 
  -3   8   2     7957.46     7744.90     80.49 o 
  -2   8   2     9735.24     9312.15     90.42 o 
  -1   8   2     1938.79     1881.95     32.35 o 
   0   8   2     1462.84     1482.28     36.08 o 
   1   8   2     4996.61     4831.63     66.15 o 
   2   8   2     7577.30     7117.26     86.90 o 
   3   8   2     6203.98     6234.46     84.44 o 
   4   8   2      851.75      821.63     31.77 o 
   5   8   2       95.58       88.28     15.67 o 
   6   8   2     9323.78     9529.30    109.24 o 
   7   8   2     3749.11     3597.55     80.88 o 
   8   8   2     1211.36     1209.15     61.15 o 
   9   8   2      299.34      283.87     56.55 o 
  10   8   2     2418.18     2540.75    105.91 o 
  11   8   2     5386.36     5630.37    198.55 o 
 -12   9   2     5975.21     5793.45    193.48 o 
 -11   9   2     7255.67     7707.95    159.60 o 
 -10   9   2     3423.22     3405.83    100.94 o 
  -9   9   2    10184.68    10504.33    139.62 o 
  -8   9   2    25506.82    25807.88    262.49 o 
  -7   9   2     1592.44     1597.81     42.08 o 
  -6   9   2     1756.07     1820.39     48.07 o 
  -5   9   2    42394.97    42987.28    287.53 o 
  -4   9   2    36564.53    35378.76    300.66 o 
  -3   9   2      575.94      518.44     30.11 o 
  -2   9   2      970.39     1069.54     28.65 o 
  -1   9   2    22716.42    22539.88    142.64 o 
   0   9   2    91880.61    88926.02    649.34 o 
   1   9   2      946.92      861.17     30.68 o 
   2   9   2      307.58      256.84     17.65 o 
   3   9   2     3152.91     3074.93     56.28 o 
   4   9   2    71933.30    72726.34    626.60 o 
   5   9   2     3995.91     4007.22     77.01 o 
   6   9   2     5541.53     5678.78    132.88 o 
   7   9   2      134.87       96.34     19.07 o 
   8   9   2    10478.55    11118.04    361.14 o 
   9   9   2       84.14      110.36     25.17 o 
  10   9   2     9469.57     9971.95    211.04 o 
  11   9   2      406.18      391.46     53.60 o 
 -12  10   2     4497.34     4203.98    157.61 o 
 -11  10   2     9094.35     9477.68    198.49 o 
 -10  10   2     6787.75     7092.75    243.00 o 
  -9  10   2      202.11      253.61     29.71 o 
  -8  10   2     4175.56     4158.42     88.24 o 
  -7  10   2    21481.36    21693.68    206.08 o 
  -6  10   2    25336.89    26129.12    211.89 o 
  -5  10   2       52.12       48.83     17.30 o 
  -4  10   2     2094.78     2028.92     52.24 o 
  -3  10   2    25663.92    25841.22    189.19 o 
  -2  10   2    36739.54    36058.03    225.86 o 
  -1  10   2     7365.50     7392.15     86.29 o 
   0  10   2      192.60      203.75     23.72 o 
   1  10   2     6591.63     6067.21    101.51 o 
   2  10   2    34286.41    33950.38    284.41 o 
   3  10   2     9335.89     9536.86    103.78 o 
   4  10   2      665.45      647.16     37.13 o 
   5  10   2     1943.17     1900.60     54.09 o 
   6  10   2    22060.92    22257.42    257.32 o 
   7  10   2     7932.16     7985.36    143.26 o 
   8  10   2     5809.72     5723.68    164.23 o 
   9  10   2       92.63      146.70     37.07 o 
  10  10   2     7578.37     7433.43    216.93 o 
 -11  11   2       11.89       35.07     27.23 o 
 -10  11   2     6629.42     6867.24    145.58 o 
  -9  11   2     3056.60     3009.13    100.10 o 
  -8  11   2     2097.73     2061.86     67.26 o 
  -7  11   2        9.17       18.53     13.32 o 
  -6  11   2     2116.74     2237.86     63.25 o 
  -5  11   2     6626.05     6538.39     83.74 o 
  -4  11   2     9164.87     9414.88    100.57 o 
  -3  11   2     3591.38     3521.15     66.22 o 
  -2  11   2     3998.24     3968.81     74.52 o 
  -1  11   2     3582.75     3510.05     55.62 o 
   0  11   2    16851.21    16732.45    146.49 o 
   1  11   2    11839.76    11844.04    116.34 o 
   2  11   2      225.38      289.48     23.02 o 
   3  11   2     1938.42     1858.76     53.50 o 
   4  11   2     2102.91     1982.48     51.79 o 
   5  11   2    10439.52    10935.31    149.00 o 
   6  11   2     1958.15     1791.73     78.40 o 
   7  11   2       12.87       58.18     26.98 o 
   8  11   2     4722.29     4643.80    133.55 o 
   9  11   2     7237.10     7371.26    230.04 o 
  10  11   2      967.26      965.48     71.59 o 
 -11  12   2      269.03      207.95     44.33 o 
 -10  12   2       34.71       55.32     27.93 o 
  -9  12   2      827.91      835.74     50.81 o 
  -8  12   2     3042.97     3042.65     92.01 o 
  -7  12   2     2433.83     2458.80     75.48 o 
  -6  12   2       11.22       28.28     17.16 o 
  -5  12   2      652.80      655.37     33.75 o 
  -4  12   2     1477.30     1455.68     37.79 o 
  -3  12   2     1148.60     1073.85     41.38 o 
  -2  12   2      488.37      507.68     28.23 o 
  -1  12   2     5640.16     5849.14     71.02 o 
   0  12   2     1048.28     1082.06     35.89 o 
   1  12   2      299.97      330.65     24.15 o 
   2  12   2      438.83      413.88     26.83 o 
   3  12   2     8577.23     8822.69    132.96 o 
   4  12   2      991.99      964.82     49.49 o 
   5  12   2     1029.74     1095.89     46.17 o 
   6  12   2      458.13      446.93     33.76 o 
   7  12   2     2722.90     2585.24    109.98 o 
   8  12   2      262.44      182.91     35.67 o 
   9  12   2      216.42      257.15     43.16 o 
 -10  13   2      925.70      923.35     66.92 o 
  -9  13   2     1311.23     1286.09     59.91 o 
  -8  13   2     1445.70     1241.35     65.69 o 
  -7  13   2     1862.56     1762.35     65.52 o 
  -6  13   2     1337.82     1426.49     62.01 o 
  -5  13   2     1516.61     1654.09     49.35 o 
  -4  13   2      652.99      647.60     33.70 o 
  -3  13   2      627.26      637.76     32.53 o 
  -2  13   2        5.56       46.95     11.03 o 
  -1  13   2       94.75      113.97     15.72 o 
   0  13   2       15.98       43.17     13.57 o 
   1  13   2     1917.40     1921.94     52.43 o 
   2  13   2        4.78       33.95     19.22 o 
   3  13   2      543.24      567.58     33.79 o 
   4  13   2      725.89      661.93     52.98 o 
   5  13   2     4162.11     4180.96     99.93 o 
   6  13   2      418.45      436.85     44.26 o 
   7  13   2      198.29      156.02     35.18 o 
   8  13   2      187.71      139.44     30.29 o 
   9  13   2      433.13      336.92     53.35 o 
 -10  14   2      164.34      144.43     37.73 o 
  -9  14   2      130.87      104.79     44.59 o 
  -8  14   2     1078.74     1204.87     89.23 o 
  -7  14   2     3080.05     3125.61    105.36 o 
  -6  14   2     1159.21     1301.85     64.01 o 
  -5  14   2      221.48      184.27     29.17 o 
  -4  14   2      265.39      253.95     22.02 o 
  -3  14   2     1168.36     1210.37     41.29 o 
  -2  14   2     1825.34     1905.92     49.94 o 
  -1  14   2       62.68       64.25     13.79 o 
   0  14   2       36.50       47.05     17.63 o 
   1  14   2     2646.80     2774.91     64.76 o 
   2  14   2      480.67      485.26     32.09 o 
   3  14   2     1800.32     1811.67     60.37 o 
   4  14   2      483.37      462.27     35.80 o 
   5  14   2      374.57      321.25     38.31 o 
   6  14   2     2258.63     2176.47    103.94 o 
   7  14   2     1139.52     1077.42     66.05 o 
   8  14   2       75.76      107.46     27.23 o 
  -9  15   2     3905.23     3757.07    156.05 o 
  -8  15   2     7203.33     7174.29    167.05 o 
  -7  15   2     3091.56     3061.96     93.58 o 
  -6  15   2      833.88      877.67     50.88 o 
  -5  15   2     7848.21     8046.13    146.32 o 
  -4  15   2    13608.58    14274.50    200.90 o 
  -3  15   2     1387.79     1239.88     53.97 o 
  -2  15   2      606.95      573.39     36.21 o 
  -1  15   2     7687.85     7726.37    110.03 o 
   0  15   2    24046.09    25401.11    258.26 o 
   1  15   2      675.56      639.89     36.33 o 
   2  15   2     1770.05     1766.91     75.61 o 
   3  15   2     2324.81     2311.58     65.16 o 
   4  15   2    17283.90    18269.29    253.98 o 
   5  15   2     1262.20     1410.29     70.76 o 
   6  15   2     2467.93     2594.05    104.49 o 
   7  15   2     1729.51     1633.80    100.64 o 
  -8  16   2     1658.80     1630.36    101.65 o 
  -7  16   2    10108.99    10210.77    210.82 o 
  -6  16   2     9549.14     9942.64    177.72 o 
  -5  16   2      769.57      811.82     74.70 o 
  -4  16   2      465.23      482.01     37.62 o 
  -3  16   2    11396.57    11781.23    179.55 o 
  -2  16   2    11402.17    12177.38    194.24 o 
  -1  16   2      932.86     1059.91     49.29 o 
   0  16   2       87.71       89.52     19.43 o 
   1  16   2     3367.38     3465.09     89.52 o 
   2  16   2    19894.95    21771.05    289.51 o 
   3  16   2     2307.41     2354.51     81.64 o 
   4  16   2     2750.18     2615.89     86.02 o 
   5  16   2     1854.92     2071.55     95.11 o 
   6  16   2    14255.30    14706.35    363.78 o 
   7  16   2     4629.08     4671.50    208.35 o 
  -7  17   2      456.95      465.78     63.80 o 
  -6  17   2     1262.61     1462.61     88.88 o 
  -5  17   2     8076.56     8386.44    196.61 o 
  -4  17   2     4159.04     4311.26    120.39 o 
  -3  17   2      434.26      441.90     46.23 o 
  -2  17   2      348.31      315.39     33.42 o 
  -1  17   2     3397.65     3394.49     94.94 o 
   0  17   2     5527.63     5537.64    110.63 o 
   1  17   2     7024.14     7153.88    133.20 o 
   2  17   2      101.75       83.06     19.63 o 
   3  17   2     1839.72     1852.52     90.74 o 
   4  17   2     5099.76     5299.88    168.58 o 
   5  17   2     8340.93     8213.77    265.62 o 
   6  17   2      692.00      541.44     92.83 o 
  -6  18   2      841.86      704.28    105.47 o 
  -5  18   2     1601.78     1593.63    137.57 o 
  -4  18   2     2162.23     2011.19    104.96 o 
  -3  18   2     2187.01     2211.99     91.99 o 
  -2  18   2       43.81       82.68     21.60 o 
  -1  18   2     3631.33     3568.88    100.30 o 
   0  18   2      671.58      768.18     62.51 o 
   1  18   2     2779.17     2695.59    101.73 o 
   2  18   2     1354.45     1418.93     80.81 o 
   3  18   2     4563.11     4345.29    155.82 o 
   4  18   2      141.63      130.80     55.66 o 
  -4  19   2      159.49      140.13     72.01 o 
  -3  19   2      737.02      657.37     69.44 o 
  -2  19   2        7.87       49.58     31.40 o 
  -1  19   2      646.85      645.00     59.58 o 
   0  19   2      118.20      174.81     31.25 o 
   1  19   2      535.04      469.91     85.51 o 
   2  19   2      222.13      147.01     39.40 o 
 -14   1   3      247.05      240.47     39.21 o 
 -13   1   3      230.66      209.18     32.74 o 
 -12   1   3     4326.16     4398.47     99.89 o 
 -11   1   3      103.66       98.47     22.74 o 
 -10   1   3     1997.73     1978.50     49.46 o 
  -9   1   3     2938.66     3074.82     57.71 o 
  -8   1   3     2619.08     2494.24     46.51 o 
  -7   1   3      104.37      208.95     17.98 o 
  -6   1   3    43473.06    44840.61    229.83 o 
  -5   1   3    12377.60    12925.30    101.13 o 
  -4   1   3      377.83      381.45     11.35 o 
  -3   1   3       17.30       40.23      8.03 o 
  -2   1   3    29571.35    28544.10    138.79 o 
  -1   1   3    42248.17    40656.43    180.22 o 
   0   1   3     2712.30     2621.68     34.26 o 
   1   1   3     7066.38     7646.58     67.30 o 
   2   1   3     1935.62     1762.31     33.96 o 
   3   1   3    14239.08    14373.85    124.38 o 
   4   1   3     1733.38     1891.80     43.95 o 
   5   1   3     1907.96     1852.14     43.04 o 
   6   1   3     3069.92     3056.09     60.55 o 
   7   1   3     2864.82     2943.52     59.22 o 
   8   1   3     1152.79     1117.18     50.54 o 
   9   1   3     8926.53     8700.68    133.86 o 
  10   1   3       10.21       39.39     33.95 o 
  11   1   3      762.60      865.04     75.27 o 
  12   1   3       65.34       56.05     33.97 o 
 -14   2   3     1246.64     1371.23     86.51 o 
 -13   2   3       17.53       67.26     24.27 o 
 -12   2   3     2047.56     1911.17     65.15 o 
 -11   2   3     2259.81     2138.88     60.77 o 
 -10   2   3     3034.74     3212.17     69.92 o 
  -9   2   3      325.56      315.19     21.99 o 
  -8   2   3      984.87      908.37     29.70 o 
  -7   2   3     9938.69     9919.50    110.32 o 
  -6   2   3     8485.59     8212.62     86.18 o 
  -5   2   3       94.98       84.25     11.50 o 
  -4   2   3     7047.33     6897.29     75.76 o 
  -3   2   3     5273.64     5661.94     49.15 o 
  -2   2   3        7.44       28.88     11.52 o 
  -1   2   3     1431.78     1372.43     18.55 o 
   0   2   3     2144.29     2174.43     29.46 o 
   1   2   3    32696.28    33971.45    169.79 o 
   2   2   3       39.65       35.63     11.75 o 
   3   2   3    18678.90    19479.99    125.44 o 
   4   2   3     4433.63     4247.34     50.57 o 
   5   2   3    13658.87    13625.62    114.68 o 
   6   2   3     1886.95     1952.65     47.91 o 
   7   2   3     5954.19     6047.54     84.80 o 
   8   2   3      539.98      541.42     38.99 o 
   9   2   3     9440.53     9422.04    144.62 o 
  10   2   3      624.63      613.99     57.27 o 
  11   2   3     5353.56     5182.61    173.74 o 
  12   2   3      356.35      300.52     69.67 o 
 -14   3   3       32.36       61.98     31.12 o 
 -13   3   3       30.33       55.48     18.37 o 
 -12   3   3      415.75      371.90     34.84 o 
 -11   3   3      132.85      196.00     23.31 o 
 -10   3   3      119.58       97.22     17.12 o 
  -9   3   3       38.02       62.15     12.82 o 
  -8   3   3      750.28      827.37     31.14 o 
  -7   3   3       19.52       29.01      9.01 o 
  -6   3   3      487.52      523.81     23.09 o 
  -5   3   3     8227.17     8053.35     82.62 o 
  -4   3   3     2222.62     2346.42     35.41 o 
  -3   3   3      570.87      608.86     16.47 o 
  -2   3   3     1027.96     1053.72     19.35 o 
  -1   3   3       10.47       40.38      7.29 o 
   0   3   3       14.84       74.01     14.44 o 
   1   3   3     1016.42     1046.79     24.35 o 
   2   3   3      417.03      465.07     20.14 o 
   3   3   3      727.59      786.36     24.22 o 
   4   3   3     2507.88     2690.42     42.62 o 
   5   3   3     1256.17     1339.27     34.71 o 
   6   3   3     1532.64     1519.24     40.47 o 
   7   3   3      290.74      297.92     23.26 o 
   8   3   3       16.04       49.06     24.56 o 
   9   3   3       58.21       63.88     27.72 o 
  10   3   3        8.47       69.25     36.47 o 
  11   3   3        0.32       33.35     23.28 o 
 -14   4   3      694.58      627.73     62.10 o 
 -13   4   3       58.95       58.58     23.13 o 
 -12   4   3     1339.08     1265.40     88.22 o 
 -11   4   3      929.27      977.99     44.87 o 
 -10   4   3     2281.98     2278.97     63.07 o 
  -9   4   3       16.35       52.39     15.52 o 
  -8   4   3       86.54       71.85     20.15 o 
  -7   4   3     1424.68     1175.75     29.22 o 
  -6   4   3     1044.61      946.32     23.99 o 
  -5   4   3      119.37      178.40     16.63 o 
  -4   4   3     1180.69     1148.68     22.36 o 
  -3   4   3      134.83      144.08     14.43 o 
  -2   4   3      586.32      644.70     24.25 o 
  -1   4   3    38221.73    38539.82    184.00 o 
   0   4   3      559.96      513.31     19.51 o 
   1   4   3     7785.55     8073.14     74.44 o 
   2   4   3     3915.30     4036.68     72.31 o 
   3   4   3     6468.40     6795.52     79.94 o 
   4   4   3      469.48      531.41     22.56 o 
   5   4   3     6979.52     6980.43     88.14 o 
   6   4   3     1682.99     1755.96     43.74 o 
   7   4   3     3707.46     3585.41     75.15 o 
   8   4   3      436.01      435.76     36.49 o 
   9   4   3     2944.46     2869.78    116.11 o 
  10   4   3        5.60       69.77     24.50 o 
  11   4   3     3403.40     3390.44    139.87 o 
 -13   5   3      340.71      281.83     39.65 o 
 -12   5   3     2743.57     2606.92     95.32 o 
 -11   5   3      136.75      140.22     23.72 o 
 -10   5   3     1800.69     1798.26     56.57 o 
  -9   5   3     1736.22     1865.24     45.07 o 
  -8   5   3     1507.12     1413.96     34.77 o 
  -7   5   3     4380.25     4483.95     66.29 o 
  -6   5   3     7678.68     7567.59     79.64 o 
  -5   5   3    14448.78    13776.70    112.46 o 
  -4   5   3     2173.10     2303.88     34.17 o 
  -3   5   3     1781.36     1831.70     31.28 o 
  -2   5   3    12552.07    12672.89    122.99 o 
  -1   5   3     6572.48     6270.51     62.77 o 
   0   5   3      260.98      304.84     14.54 o 
   1   5   3    13873.82    14031.45    115.05 o 
   2   5   3    11890.60    11713.34    142.25 o 
   3   5   3    13125.40    13003.66    107.10 o 
   4   5   3      508.93      533.76     23.68 o 
   5   5   3    13707.54    13934.54    127.58 o 
   6   5   3      583.01      592.02     32.01 o 
   7   5   3     5293.99     5264.37     90.61 o 
   8   5   3       80.10      110.20     17.47 o 
   9   5   3     1708.64     1707.49     89.05 o 
  10   5   3        0.05        1.17     36.44 o 
  11   5   3     1702.19     1822.60    105.90 o 
 -13   6   3      205.88      100.09     30.45 o 
 -12   6   3      408.71      397.35     37.24 o 
 -11   6   3      143.69      160.90     21.64 o 
 -10   6   3      103.73      120.16     19.12 o 
  -9   6   3      242.51      244.10     21.88 o 
  -8   6   3      459.43      540.01     29.95 o 
  -7   6   3      175.67      185.63     24.39 o 
  -6   6   3       82.19       88.35     10.94 o 
  -5   6   3      708.89      700.11     23.83 o 
  -4   6   3     1244.92     1244.89     27.95 o 
  -3   6   3      880.90      751.12     25.34 o 
  -2   6   3     1175.54     1205.12     23.74 o 
  -1   6   3     2308.28     2513.89     37.46 o 
   0   6   3     5657.51     5839.03     66.76 o 
   1   6   3     2712.76     2742.78     37.74 o 
   2   6   3     1942.31     1812.95     33.99 o 
   3   6   3     1489.53     1394.74     41.91 o 
   4   6   3     1394.79     1453.29     38.90 o 
   5   6   3     1401.48     1426.88     41.31 o 
   6   6   3      269.79      265.12     24.62 o 
   7   6   3     1103.74     1043.41     43.66 o 
   8   6   3       10.69       38.03     37.66 o 
   9   6   3      137.61      114.26     37.18 o 
  10   6   3      574.57      479.18     51.09 o 
  11   6   3      334.65      226.60     60.29 o 
 -13   7   3       24.20       42.80     25.42 o 
 -12   7   3     2113.69     2116.97     82.21 o 
 -11   7   3      207.32      160.30     25.57 o 
 -10   7   3      593.86      615.04     33.14 o 
  -9   7   3     1281.94     1280.64     44.85 o 
  -8   7   3     4310.23     4382.04     79.12 o 
  -7   7   3     4940.70     4876.73     73.95 o 
  -6   7   3      500.80      436.79     20.93 o 
  -5   7   3       10.77        7.54     12.78 o 
  -4   7   3      641.46      555.52     20.28 o 
  -3   7   3     3183.41     3144.07     40.32 o 
  -2   7   3     1051.35      931.77     30.35 o 
  -1   7   3     5161.18     5023.80     76.82 o 
   0   7   3     1604.87     1513.82     29.20 o 
   1   7   3     1217.93     1129.23     27.98 o 
   2   7   3     6474.16     6282.87     72.57 o 
   3   7   3       98.59       40.96     16.72 o 
   4   7   3     4781.44     4815.52     67.90 o 
   5   7   3     8124.04     8075.73    102.61 o 
   6   7   3      592.18      544.42     35.17 o 
   7   7   3      909.65      858.35     41.93 o 
   8   7   3      626.37      591.55     49.98 o 
   9   7   3      611.47      646.29     61.43 o 
  10   7   3       84.75       91.51     38.90 o 
  11   7   3      751.32      808.28     73.60 o 
 -13   8   3       27.43       78.97     31.91 o 
 -12   8   3     1658.04     1528.93     72.71 o 
 -11   8   3     3865.44     3830.56     90.97 o 
 -10   8   3     8320.70     8621.03    124.38 o 
  -9   8   3     2490.18     2345.60     54.52 o 
  -8   8   3     3204.71     3119.89     64.79 o 
  -7   8   3     4498.07     4318.73     64.19 o 
  -6   8   3     8583.16     8547.68     95.14 o 
  -5   8   3       24.14       31.08     11.00 o 
  -4   8   3     5374.82     4993.87     64.38 o 
  -3   8   3    25438.69    24796.77    148.48 o 
  -2   8   3     7415.03     7235.45     74.36 o 
  -1   8   3     8571.39     8814.08     85.48 o 
   0   8   3    14852.32    14747.83    113.64 o 
   1   8   3    18905.07    18973.55    132.85 o 
   2   8   3       98.32      194.34     21.66 o 
   3   8   3     5096.15     5005.17     72.28 o 
   4   8   3     2788.96     2719.19     54.76 o 
   5   8   3    11648.15    11789.16    122.54 o 
   6   8   3        6.30       29.42     21.07 o 
   7   8   3     8174.66     7832.35    160.51 o 
   8   8   3       69.10      103.25     29.99 o 
   9   8   3     6192.48     6184.70    163.96 o 
  10   8   3       60.61       91.76     35.36 o 
 -12   9   3       11.24       41.81     25.91 o 
 -11   9   3      125.06      100.48     27.59 o 
 -10   9   3     1820.46     1785.16     56.18 o 
  -9   9   3      293.13      260.48     25.91 o 
  -8   9   3      495.23      506.14     28.75 o 
  -7   9   3        1.38       26.35     19.29 o 
  -6   9   3      395.35      386.19     27.16 o 
  -5   9   3     1708.05     1695.19     39.69 o 
  -4   9   3     1286.33     1154.58     33.61 o 
  -3   9   3     1472.35     1454.01     31.64 o 
  -2   9   3       69.84       58.95     10.15 o 
  -1   9   3       65.34       78.49     18.37 o 
   0   9   3      121.70      129.60     13.41 o 
   1   9   3       20.72       57.64     14.59 o 
   2   9   3     2041.81     1913.08     43.71 o 
   3   9   3     3440.34     3343.07     67.47 o 
   4   9   3      881.49      880.62     39.70 o 
   5   9   3      591.60      604.69     32.37 o 
   6   9   3      271.03      223.24     22.77 o 
   7   9   3      705.21      705.61     53.42 o 
   8   9   3      262.56      220.12     41.11 o 
   9   9   3       86.93      108.07     34.03 o 
  10   9   3      293.78      197.53     32.36 o 
 -12  10   3      160.47      191.93     33.71 o 
 -11  10   3      905.68     1003.95     62.15 o 
 -10  10   3      313.02      293.37     49.45 o 
  -9  10   3       11.95       42.37     15.32 o 
  -8  10   3      103.35       95.46     17.23 o 
  -7  10   3     7383.20     7333.99    146.61 o 
  -6  10   3      228.37      235.50     17.77 o 
  -5  10   3     2211.22     2268.36     57.31 o 
  -4  10   3       72.40       76.94     11.73 o 
  -3  10   3      617.76      501.94     22.08 o 
  -2  10   3      304.12      310.00     20.80 o 
  -1  10   3      144.06      173.67     15.53 o 
   0  10   3     3678.83     3890.17     56.77 o 
   1  10   3       27.20       39.28     19.57 o 
   2  10   3     2178.68     2140.84     44.87 o 
   3  10   3    10579.07    10852.83    113.32 o 
   4  10   3        2.76       22.81     16.24 o 
   5  10   3     2045.78     1994.31     57.78 o 
   6  10   3       48.58       97.08     20.57 o 
   7  10   3      528.27      539.00     47.75 o 
   8  10   3     1347.66     1293.61     80.32 o 
   9  10   3     1099.94     1190.32     74.09 o 
  10  10   3        6.62       61.84     27.58 o 
 -12  11   3     1462.26     1402.88     83.72 o 
 -11  11   3       77.27       91.82     26.77 o 
 -10  11   3     3773.29     3815.09    167.16 o 
  -9  11   3     3533.80     3406.14     89.77 o 
  -8  11   3      496.05      417.01     29.83 o 
  -7  11   3       72.34       91.07     13.50 o 
  -6  11   3    11626.89    11993.43    126.23 o 
  -5  11   3    10750.87    10941.21    117.13 o 
  -4  11   3        6.75       30.60     11.89 o 
  -3  11   3       33.00       43.82     11.23 o 
  -2  11   3    21784.85    22634.14    182.52 o 
  -1  11   3    19791.14    19781.36    205.60 o 
   0  11   3      859.60      860.22     30.99 o 
   1  11   3     1383.90     1337.18     37.98 o 
   2  11   3     2547.84     2368.82     55.86 o 
   3  11   3     6460.13     6560.01     85.95 o 
   4  11   3      114.74      127.54     20.65 o 
   5  11   3     1883.12     1835.97     58.79 o 
   6  11   3       89.26      105.09     21.22 o 
   7  11   3     2339.35     2379.96     99.07 o 
   8  11   3      325.81      349.52     47.15 o 
   9  11   3     3521.70     3937.78    173.41 o 
 -11  12   3      762.53      706.12     58.58 o 
 -10  12   3        2.05       19.06     26.55 o 
  -9  12   3      493.43      515.88     44.75 o 
  -8  12   3     3508.89     3497.58     99.50 o 
  -7  12   3      112.17      115.67     20.00 o 
  -6  12   3      551.18      594.88     28.48 o 
  -5  12   3        0.68       55.27     12.89 o 
  -4  12   3     2789.13     2675.70     57.78 o 
  -3  12   3     3192.36     3061.02     60.16 o 
  -2  12   3     1351.49     1350.99     40.10 o 
  -1  12   3      699.70      704.26     36.67 o 
   0  12   3      308.86      307.56     22.32 o 
   1  12   3     3925.70     3849.81     72.71 o 
   2  12   3     1495.59     1520.62     42.45 o 
   3  12   3      865.05      786.86     42.72 o 
   4  12   3        6.41       66.78     20.75 o 
   5  12   3      369.47      415.60     33.43 o 
   6  12   3      639.97      609.16     68.46 o 
   7  12   3     5136.94     5296.76    144.23 o 
   8  12   3      405.91      216.17     42.21 o 
   9  12   3       13.20       68.99     26.25 o 
 -10  13   3       10.99       47.34     22.70 o 
  -9  13   3      454.54      424.80     45.38 o 
  -8  13   3     1301.20     1227.91     60.80 o 
  -7  13   3       17.63       54.63     16.63 o 
  -6  13   3     4499.88     4452.35    112.05 o 
  -5  13   3       14.06       43.27     16.93 o 
  -4  13   3     1962.33     2008.27     59.93 o 
  -3  13   3        7.99       47.69     13.81 o 
  -2  13   3     1126.93     1059.29     36.13 o 
  -1  13   3        9.57       25.66     10.21 o 
   0  13   3     3936.25     4090.03     85.79 o 
   1  13   3      707.67      714.36     38.15 o 
   2  13   3     5083.79     5019.07     93.74 o 
   3  13   3     1037.83     1054.90     45.02 o 
   4  13   3      121.46      122.06     21.54 o 
   5  13   3       54.21       43.61     26.11 o 
   6  13   3     1984.18     1883.14     91.67 o 
   7  13   3      122.15       99.33     33.93 o 
   8  13   3     1773.78     1713.19     91.89 o 
 -10  14   3     1805.66     1726.56    102.70 o 
  -9  14   3      490.77      413.20     63.06 o 
  -8  14   3     1669.63     1809.76     73.66 o 
  -7  14   3     1649.62     1550.56     68.33 o 
  -6  14   3     7070.24     7321.64    140.87 o 
  -5  14   3      204.42      181.64     26.06 o 
  -4  14   3     5645.86     5579.68     88.73 o 
  -3  14   3     1173.26     1219.54     40.90 o 
  -2  14   3     5943.11     5828.37    113.00 o 
  -1  14   3      278.98      361.03     32.51 o 
   0  14   3     1102.70     1181.64     41.55 o 
   1  14   3     6353.73     6504.21    103.20 o 
   2  14   3      346.40      341.69     30.03 o 
   3  14   3     1048.49      947.69     49.36 o 
   4  14   3     4822.93     4880.70    161.50 o 
   5  14   3     7433.52     7267.62    146.78 o 
   6  14   3      609.68      570.44     63.29 o 
   7  14   3       36.28      101.24     29.27 o 
   8  14   3     4213.92     4097.68    160.20 o 
  -9  15   3        8.78       43.29     31.56 o 
  -8  15   3      986.55      962.75     74.91 o 
  -7  15   3     1093.25     1020.63     59.84 o 
  -6  15   3     1292.40     1409.91     62.01 o 
  -5  15   3     4155.80     4146.45    108.56 o 
  -4  15   3      501.71      524.06     45.47 o 
  -3  15   3       46.26       76.12     15.86 o 
  -2  15   3     1778.27     1684.84     54.82 o 
  -1  15   3      175.29      170.37     56.56 o 
   0  15   3      511.57      602.62     49.53 o 
   1  15   3       46.03       44.47     14.13 o 
   2  15   3     1761.28     1870.06     91.62 o 
   3  15   3     3476.19     3483.84     99.33 o 
   4  15   3      648.53      606.27     38.49 o 
   5  15   3       27.26       71.68     26.46 o 
   6  15   3      975.86      998.11     67.21 o 
   7  15   3      798.42      733.58     73.11 o 
  -8  16   3       69.32       69.40     33.57 o 
  -7  16   3     1345.15     1496.86     84.92 o 
  -6  16   3        4.13       45.05     36.12 o 
  -5  16   3      946.48      967.47     52.26 o 
  -4  16   3       83.36       65.26     23.62 o 
  -3  16   3      284.87      272.96     38.42 o 
  -2  16   3      167.09      106.82     32.67 o 
  -1  16   3     6007.11     6465.51    122.06 o 
   0  16   3      516.71      461.54     32.82 o 
   1  16   3      148.12      134.20     32.85 o 
   2  16   3       54.42       79.90     22.97 o 
   3  16   3     2909.60     2646.80     91.05 o 
   4  16   3      704.32      709.29     60.65 o 
   5  16   3      694.67      711.01     69.98 o 
   6  16   3        2.90       57.33     26.88 o 
  -7  17   3        6.47      102.22     33.79 o 
  -6  17   3     1798.03     1824.44     87.48 o 
  -5  17   3     6144.64     6128.77    217.37 o 
  -4  17   3        5.88       70.13     36.19 o 
  -3  17   3     2124.14     1976.96     89.47 o 
  -2  17   3     5382.97     5543.72    122.80 o 
  -1  17   3     9189.17     9439.38    159.61 o 
   0  17   3      329.79      395.74     39.79 o 
   1  17   3     3953.05     3686.86     88.15 o 
   2  17   3      279.65      242.09     32.25 o 
   3  17   3     4193.24     4274.84    132.57 o 
   4  17   3       34.08       63.48     24.90 o 
   5  17   3     2412.93     2330.67    119.23 o 
  -6  18   3      264.65      221.91     44.54 o 
  -5  18   3      184.30      132.71     31.38 o 
  -4  18   3     1911.83     1839.48    110.72 o 
  -3  18   3     1508.79     1373.06     93.34 o 
  -2  18   3       61.27       59.67     28.26 o 
  -1  18   3       60.56       73.67     28.23 o 
   0  18   3     1776.31     1929.88     85.90 o 
   1  18   3     1555.97     1424.84     82.44 o 
   2  18   3     1160.99     1145.24     69.17 o 
   3  18   3      774.69      660.23     57.70 o 
   4  18   3      630.78      486.30     84.01 o 
  -4  19   3      813.35      905.08     87.50 o 
  -3  19   3        6.70      100.65     29.34 o 
  -2  19   3        4.03       51.12     42.87 o 
  -1  19   3       41.50       68.56     40.60 o 
   0  19   3      918.37      972.33     74.74 o 
   1  19   3      528.01      503.60     98.63 o 
   2  19   3      331.74      220.02     48.05 o 
 -14   0   4     1332.41     1414.11    177.00 o 
 -13   0   4    14151.82    14302.33    591.68 o 
 -12   0   4     3251.00     3082.86    110.12 o 
 -11   0   4     9766.74     9971.52    191.36 o 
 -10   0   4    10099.13    10118.02    190.19 o 
  -9   0   4    15890.53    16757.08    201.14 o 
  -8   0   4    23126.71    23611.32    272.97 o 
  -7   0   4     4286.71     4037.83     62.30 o 
  -6   0   4     1399.39     1535.20     34.68 o 
  -5   0   4   123197.83   115702.75   1035.41 o 
  -3   0   4     1274.23     1261.79     51.87 o 
  -2   0   4     1448.53     1509.24     36.18 o 
   0   0   4    73396.15    73930.59    620.07 o 
   1   0   4      325.68      282.08     36.20 o 
   2   0   4    91989.59    92621.91    621.83 o 
   3   0   4     4399.68     3905.64     75.59 o 
   4   0   4    43087.15    42520.16    333.42 o 
   5   0   4     9310.73     8734.52    144.71 o 
   6   0   4    38669.88    39928.14    423.25 o 
   7   0   4     4564.79     4799.63    129.99 o 
   8   0   4    12433.63    12768.70    243.22 o 
   9   0   4     5143.24     5504.58    290.75 o 
  10   0   4    16575.79    16431.58    738.67 o 
  11   0   4      383.79      448.43     57.18 o 
 -14   1   4      827.86      851.21     56.46 o 
 -13   1   4     2109.88     2073.17     78.60 o 
 -12   1   4     4304.64     4432.30    101.51 o 
 -11   1   4    11319.34    11601.29    160.73 o 
 -10   1   4     1228.75     1272.87     34.10 o 
  -9   1   4       19.98       42.32     14.96 o 
  -8   1   4     4849.93     4755.54     61.82 o 
  -7   1   4    23925.66    24223.37    140.10 o 
  -6   1   4    31274.45    31826.76    169.89 o 
  -5   1   4    12785.03    13658.38    102.56 o 
  -3   1   4    36397.11    36200.45    176.75 o 
  -2   1   4    66545.44    63300.14    456.32 o 
  -1   1   4       25.23       22.05      8.22 o 
   0   1   4       82.71      157.99     17.57 o 
   1   1   4    11753.60    11680.16     98.77 o 
   2   1   4    18177.59    17728.72    112.38 o 
   3   1   4    10234.61     9873.94    106.04 o 
   4   1   4     5545.68     5863.41     77.26 o 
   5   1   4     4608.35     4389.14     91.53 o 
   6   1   4    15863.56    16304.19    151.73 o 
   7   1   4    10739.38    10736.16    119.72 o 
   8   1   4     6567.08     6462.25    111.25 o 
   9   1   4     1769.60     1812.78     79.40 o 
  10   1   4     4234.35     4210.73    125.23 o 
  11   1   4     6190.16     6517.14    197.26 o 
 -14   2   4     3830.79     3831.17    137.21 o 
 -13   2   4     1244.66     1275.93     59.63 o 
 -12   2   4       94.18       91.87     19.46 o 
 -11   2   4       31.02       44.09     19.48 o 
 -10   2   4     6685.75     6983.60     84.87 o 
  -9   2   4     7956.22     8309.52     86.77 o 
  -8   2   4     2789.59     2808.83     49.93 o 
  -7   2   4    10759.03    11355.37    104.74 o 
  -6   2   4     2168.74     1962.45     29.37 o 
  -5   2   4    12127.01    11914.10     93.88 o 
  -4   2   4     9282.40     9420.87     80.14 o 
  -3   2   4     6290.57     6103.03     51.82 o 
  -2   2   4    11328.74    11035.12    142.69 o 
  -1   2   4     2314.56     2399.89     32.05 o 
   0   2   4    65456.01    64480.72    292.40 o 
   1   2   4    15367.13    14873.55    117.46 o 
   2   2   4     1266.69     1069.00     26.37 o 
   3   2   4     2313.64     2554.97     54.53 o 
   4   2   4     1757.25     1633.18     35.91 o 
   5   2   4    13019.91    13442.29    121.01 o 
   6   2   4      486.51      552.79     29.05 o 
   7   2   4       87.71      139.03     20.23 o 
   8   2   4     1270.03     1217.53     47.97 o 
   9   2   4     4759.14     4657.57    144.65 o 
  10   2   4      405.45      399.50     85.04 o 
  11   2   4      215.55      198.38     31.86 o 
 -14   3   4       48.43      102.96     32.33 o 
 -13   3   4       50.28       93.76     17.43 o 
 -12   3   4    10377.68    10651.37    158.20 o 
 -11   3   4      302.42      359.95     26.84 o 
 -10   3   4      379.70      403.69     29.27 o 
  -9   3   4      250.20      292.88     19.22 o 
  -8   3   4     8232.25     8325.29     86.00 o 
  -7   3   4     5814.75     5890.71     65.82 o 
  -6   3   4      815.46      754.53     21.94 o 
  -5   3   4      410.64      528.37     20.82 o 
  -4   3   4    20728.67    21565.91    124.39 o 
  -3   3   4    23772.88    23932.65    140.96 o 
  -2   3   4    11770.58    11402.08     99.43 o 
  -1   3   4       81.84      119.10     20.09 o 
   0   3   4    14498.09    15799.74     98.84 o 
   1   3   4     6500.67     6722.60     74.65 o 
   2   3   4     2016.71     1788.47     35.12 o 
   3   3   4    14130.85    14084.97    138.69 o 
   4   3   4     5616.08     5643.83     71.72 o 
   5   3   4      735.39      671.90     34.67 o 
   6   3   4       20.12       55.62     21.26 o 
   7   3   4     5693.65     5770.98     94.96 o 
   8   3   4     2944.47     2940.95     80.73 o 
   9   3   4      113.75      101.17     33.57 o 
  10   3   4       37.76       77.18     28.93 o 
  11   3   4     2654.28     2507.47    109.20 o 
 -14   4   4     2481.63     2394.13    113.75 o 
 -13   4   4      394.77      449.81     46.89 o 
 -12   4   4      895.98      883.73     47.22 o 
 -11   4   4      160.98      148.23     28.40 o 
 -10   4   4     2948.14     3050.63     67.30 o 
  -9   4   4      818.59      873.47     34.41 o 
  -8   4   4     1031.58     1038.75     29.92 o 
  -7   4   4     2081.46     1997.22     37.36 o 
  -6   4   4     5185.33     5137.93     58.25 o 
  -5   4   4     3857.29     3684.92     39.34 o 
  -4   4   4     3053.05     2811.52     39.37 o 
  -3   4   4     1274.29     1277.81     20.50 o 
  -2   4   4     2548.83     2814.22     47.80 o 
  -1   4   4      498.77      456.37     13.75 o 
   0   4   4       24.23       26.86     13.29 o 
   1   4   4    11034.88    11745.46    100.10 o 
   2   4   4    11069.98    10874.41    111.25 o 
   3   4   4        7.30       26.14     10.82 o 
   4   4   4      244.40      198.37     20.81 o 
   5   4   4     3725.46     3694.93     61.28 o 
   6   4   4     3449.65     3501.08     61.45 o 
   7   4   4      319.20      288.96     25.02 o 
   8   4   4      276.08      282.56     28.32 o 
   9   4   4     2557.87     2547.90    100.81 o 
  10   4   4       39.56       48.19     33.41 o 
  11   4   4        1.74       63.05     34.77 o 
 -14   5   4        0.44       97.87     36.48 o 
 -13   5   4     3986.88     3907.70    125.53 o 
 -12   5   4     7228.22     7268.90    123.42 o 
 -11   5   4     5252.17     5493.07    108.69 o 
 -10   5   4       77.62       32.85     22.25 o 
  -9   5   4      147.79      167.68     17.67 o 
  -8   5   4     3722.63     3545.88     58.26 o 
  -7   5   4    17265.73    17261.14    127.03 o 
  -6   5   4     5966.39     5581.22     63.74 o 
  -5   5   4     1753.53     1673.64     29.50 o 
  -4   5   4     6695.25     6802.63     94.22 o 
  -3   5   4    27278.68    26598.25    153.53 o 
  -2   5   4    33890.20    33916.77    206.68 o 
  -1   5   4    26874.22    27043.16    145.65 o 
   0   5   4     4469.19     4582.93     60.54 o 
   1   5   4    14259.13    14183.07     98.51 o 
   2   5   4    13016.22    11835.94    230.60 o 
   3   5   4     4356.71     4237.24     61.28 o 
   4   5   4     9144.90     9236.36    113.36 o 
   5   5   4     7329.70     7240.48    122.05 o 
   6   5   4     6188.07     6395.93     87.77 o 
   7   5   4     7830.17     8028.00    124.27 o 
   8   5   4      778.63      803.82     53.14 o 
   9   5   4      349.98      346.54     40.81 o 
  10   5   4     3148.86     3317.78    117.61 o 
  11   5   4     5364.90     5625.42    201.48 o 
 -13   6   4    10226.68    10291.38    204.66 o 
 -12   6   4      957.06      987.23     48.24 o 
 -11   6   4    10130.51    10328.93    166.35 o 
 -10   6   4     1957.76     2026.35     48.66 o 
  -9   6   4    21197.06    21750.84    189.82 o 
  -8   6   4     8904.64     8803.20     93.62 o 
  -7   6   4     5021.55     4833.21     78.60 o 
  -6   6   4     4091.86     4193.03     73.48 o 
  -5   6   4    32230.74    30145.43    207.23 o 
  -4   6   4    26729.35    26131.20    150.27 o 
  -3   6   4     2437.09     2513.46     31.00 o 
  -2   6   4    22779.27    23558.77    176.01 o 
  -1   6   4    62883.66    60413.53    295.28 o 
   0   6   4    89932.34    86950.83    538.75 o 
   1   6   4      715.00      612.13     22.10 o 
   2   6   4     3887.04     3596.40     47.12 o 
   3   6   4    33618.70    33565.29    218.23 o 
   4   6   4    53688.39    54155.65    352.17 o 
   5   6   4     9199.54     9228.53    104.54 o 
   6   6   4    17468.09    18103.54    168.72 o 
   7   6   4     5024.01     4838.77     97.23 o 
   8   6   4     7877.64     7692.83    160.84 o 
   9   6   4     2541.16     2684.84    172.52 o 
  10   6   4    16995.20    18128.74    326.36 o 
  11   6   4      681.98      729.74     67.75 o 
 -13   7   4     5198.26     5059.07    156.68 o 
 -12   7   4     5841.83     5974.40    114.39 o 
 -11   7   4    15300.35    15855.97    219.31 o 
 -10   7   4     4964.31     5101.28    105.44 o 
  -9   7   4      479.27      494.90     31.31 o 
  -8   7   4     5080.65     5181.62     69.11 o 
  -7   7   4    24484.56    23566.13    187.31 o 
  -6   7   4     8128.27     7649.63     87.61 o 
  -5   7   4     2026.03     2010.88     34.63 o 
  -4   7   4      541.87      546.85     20.15 o 
  -3   7   4    22780.22    21113.84    162.00 o 
  -2   7   4    55092.26    53283.27    299.45 o 
  -1   7   4     2935.48     2878.89     42.79 o 
   0   7   4      143.31      161.43     12.80 o 
   1   7   4    17752.13    17011.60    116.61 o 
   2   7   4    45000.30    43436.02    271.31 o 
   3   7   4     3256.22     3051.41     49.58 o 
   4   7   4     3780.03     3616.86     64.74 o 
   5   7   4    12192.77    12506.39    127.72 o 
   6   7   4     6280.21     6158.67     91.15 o 
   7   7   4     2161.96     2260.60     87.93 o 
   8   7   4     7254.10     7521.08    169.33 o 
   9   7   4     2358.39     2449.01    105.55 o 
  10   7   4     8200.14     8333.94    234.61 o 
 -13   8   4     1016.32      976.79     68.62 o 
 -12   8   4       36.51       58.76     19.08 o 
 -11   8   4      121.09      115.05     21.97 o 
 -10   8   4     5943.92     6125.80    110.41 o 
  -9   8   4     3435.83     3312.45     65.66 o 
  -8   8   4        8.52       40.70     14.21 o 
  -7   8   4      233.33      186.67     23.98 o 
  -6   8   4     7594.78     7554.34     86.28 o 
  -5   8   4     8072.86     8161.64     90.81 o 
  -4   8   4    11648.51    11182.70     86.74 o 
  -3   8   4     2437.23     2590.72     32.39 o 
  -2   8   4     5488.55     5339.86     64.80 o 
  -1   8   4     3260.39     3001.52     37.73 o 
   0   8   4    13604.52    13587.37     99.43 o 
   1   8   4      148.36      118.54     13.45 o 
   2   8   4     2095.25     2126.73     54.46 o 
   3   8   4     2753.61     2824.49     56.83 o 
   4   8   4     7893.19     7982.28     95.26 o 
   5   8   4    10842.06    11115.05    121.44 o 
   6   8   4      351.11      360.54     33.45 o 
   7   8   4        2.48       47.63     19.95 o 
   8   8   4     2198.11     2295.32    136.19 o 
   9   8   4     5420.40     5307.78    170.98 o 
  10   8   4      173.67      168.59     32.70 o 
 -13   9   4      802.44      711.84     64.59 o 
 -12   9   4     6607.62     6828.75    169.42 o 
 -11   9   4      416.72      387.11     37.55 o 
 -10   9   4      100.79       79.43     19.61 o 
  -9   9   4     2119.28     2029.27     56.91 o 
  -8   9   4     4035.47     3931.88     76.96 o 
  -7   9   4      161.90      192.37     23.18 o 
  -6   9   4      438.01      484.91     23.38 o 
  -5   9   4     2906.95     2682.42     55.30 o 
  -4   9   4     5966.45     5794.09     71.67 o 
  -3   9   4     3728.85     3676.60     82.85 o 
  -2   9   4     3028.62     2990.73     53.97 o 
  -1   9   4     6218.28     6558.51     76.65 o 
   0   9   4     2962.35     2974.78     50.34 o 
   1   9   4     3017.89     3085.92     48.40 o 
   2   9   4      346.04      374.42     22.76 o 
   3   9   4     7039.85     6839.55    102.65 o 
   4   9   4     6451.16     6481.10     97.09 o 
   5   9   4       18.93       20.36     18.32 o 
   6   9   4     2401.36     2382.60     72.45 o 
   7   9   4    12235.90    12502.97    220.43 o 
   8   9   4     1772.62     1759.11     89.34 o 
   9   9   4       52.68       61.69     29.53 o 
  10   9   4       42.96      110.32     36.78 o 
 -12  10   4        3.91       31.67     38.27 o 
 -11  10   4       70.19       89.35     19.82 o 
 -10  10   4     2040.10     1818.49     74.72 o 
  -9  10   4      418.38      377.23     33.62 o 
  -8  10   4     1814.57     1793.06     47.35 o 
  -7  10   4     2298.83     2120.08     50.04 o 
  -6  10   4      525.60      536.07     30.73 o 
  -5  10   4     1282.63     1233.43     34.14 o 
  -4  10   4      674.53      733.90     27.31 o 
  -3  10   4     3912.34     3797.76     52.62 o 
  -2  10   4       18.85       35.71     13.29 o 
  -1  10   4       60.22       95.28     15.03 o 
   0  10   4     7350.60     7522.12     84.45 o 
   1  10   4     2452.06     2401.66     53.58 o 
   2  10   4     3308.86     3329.32     61.19 o 
   3  10   4        7.00       39.74     18.47 o 
   4  10   4     1278.56     1182.00     37.77 o 
   5  10   4     5325.79     5040.73     97.40 o 
   6  10   4       11.87       17.96     36.93 o 
   7  10   4      651.24      605.75     76.09 o 
   8  10   4      714.75      782.59     68.66 o 
   9  10   4     3294.84     3136.96    120.71 o 
 -12  11   4      333.42      278.38     62.54 o 
 -11  11   4     2235.61     2300.30     91.91 o 
 -10  11   4        1.08       57.68     21.94 o 
  -9  11   4       56.23       88.93     18.57 o 
  -8  11   4      177.03      151.77     18.79 o 
  -7  11   4     3579.19     3611.41     73.77 o 
  -6  11   4      941.35      981.01     31.66 o 
  -5  11   4        3.25       48.04     11.41 o 
  -4  11   4     3131.82     3099.21     51.39 o 
  -3  11   4     2925.51     2827.43     56.99 o 
  -2  11   4     6485.28     6681.60     89.45 o 
  -1  11   4      784.46      875.80     31.16 o 
   0  11   4     2226.45     2185.18     44.09 o 
   1  11   4     6011.86     6148.09     76.83 o 
   2  11   4     4370.31     4284.74     78.44 o 
   3  11   4     2510.35     2460.17     58.95 o 
   4  11   4     1315.94     1298.05     65.23 o 
   5  11   4     1529.16     1595.28     78.84 o 
   6  11   4     2488.44     2503.85     95.69 o 
   7  11   4     3394.45     3298.50    110.70 o 
   8  11   4     2071.37     2055.16     90.75 o 
   9  11   4      576.99      500.49     56.97 o 
 -11  12   4     4163.98     4298.37    130.15 o 
 -10  12   4     4034.14     3998.39    101.64 o 
  -9  12   4     9817.22     9807.60    171.46 o 
  -8  12   4     4328.44     4344.70     95.37 o 
  -7  12   4     2104.78     1972.00     62.38 o 
  -6  12   4      687.36      658.35     32.48 o 
  -5  12   4    21524.76    22107.16    193.60 o 
  -4  12   4     8775.92     8808.40     95.23 o 
  -3  12   4     1037.33      971.14     32.31 o 
  -2  12   4        3.62       17.83     23.24 o 
  -1  12   4    22083.32    23097.93    186.94 o 
   0  12   4    17029.15    17248.70    230.28 o 
   1  12   4        3.78        8.46     17.81 o 
   2  12   4     1057.13     1007.43     39.69 o 
   3  12   4     8544.78     8852.15    126.60 o 
   4  12   4     6879.32     6782.14    121.60 o 
   5  12   4     1562.66     1451.46     66.14 o 
   6  12   4     4365.75     4394.87    180.56 o 
   7  12   4     2866.34     2730.54    129.91 o 
   8  12   4     4433.15     4501.38    138.99 o 
 -11  13   4     5179.98     5132.59    182.06 o 
 -10  13   4     1083.39     1055.49     73.31 o 
  -9  13   4     2215.72     2238.58     79.70 o 
  -8  13   4     3765.36     3697.12    117.99 o 
  -7  13   4    12861.63    13373.37    218.49 o 
  -6  13   4     8374.31     8648.87    127.94 o 
  -5  13   4       18.51       -4.96     13.52 o 
  -4  13   4     1839.24     1855.85     57.00 o 
  -3  13   4    20973.01    21747.46    227.43 o 
  -2  13   4    16327.63    16653.62    163.82 o 
  -1  13   4      221.40      190.73     19.68 o 
   0  13   4      629.75      657.01     31.48 o 
   1  13   4    13602.20    14141.58    169.28 o 
   2  13   4     8724.84     8717.23    127.18 o 
   3  13   4     1142.48     1157.94     50.36 o 
   4  13   4     1189.01     1177.89     62.83 o 
   5  13   4     3198.84     3320.69    104.98 o 
   6  13   4    10845.62    10857.38    234.02 o 
   7  13   4     7043.38     7024.25    169.32 o 
   8  13   4     3359.76     3417.78    148.82 o 
 -10  14   4     4265.27     4483.68    130.15 o 
  -9  14   4     3687.79     3503.85    119.40 o 
  -8  14   4      149.27      137.19     31.90 o 
  -7  14   4        1.32       20.13     30.55 o 
  -6  14   4     5518.75     5345.08    129.22 o 
  -5  14   4     6265.81     6427.73    129.60 o 
  -4  14   4     8507.83     8534.38    113.34 o 
  -3  14   4       91.91       77.55     16.11 o 
  -2  14   4     7832.92     7993.00    140.47 o 
  -1  14   4     3604.73     3677.46     72.55 o 
   0  14   4    12036.10    12152.96    155.89 o 
   1  14   4     1124.60     1104.87     44.37 o 
   2  14   4       69.84       63.68     16.38 o 
   3  14   4     1882.31     1918.56     68.37 o 
   4  14   4     6465.68     6485.50    146.27 o 
   5  14   4     4989.98     5118.62    141.58 o 
   6  14   4      557.78      458.49     53.03 o 
   7  14   4      202.15      213.26     34.42 o 
  -9  15   4     2281.23     2188.87    112.00 o 
  -8  15   4     5731.68     5944.14    142.47 o 
  -7  15   4     1565.01     1617.48     89.94 o 
  -6  15   4      161.13      132.69     20.81 o 
  -5  15   4     1827.15     1774.02     55.08 o 
  -4  15   4     4289.34     4335.86     90.96 o 
  -3  15   4        9.16       49.99     17.20 o 
  -2  15   4      594.48      615.83     34.93 o 
  -1  15   4     3451.53     3478.23     79.76 o 
   0  15   4     6135.39     6090.08    129.29 o 
   1  15   4        1.98        7.16     22.38 o 
   2  15   4     2164.91     2198.00     64.47 o 
   3  15   4     4025.07     4009.64    103.93 o 
   4  15   4     2618.37     2638.93     98.75 o 
   5  15   4        6.13       80.18     22.89 o 
   6  15   4        0.42       63.81     28.93 o 
   7  15   4     2166.19     2109.24    135.85 o 
  -9  16   4       35.42      131.32     36.57 o 
  -8  16   4      563.04      579.03     43.86 o 
  -7  16   4     3546.39     3446.51    120.98 o 
  -6  16   4     4601.71     4612.50    124.49 o 
  -5  16   4      374.35      303.71     33.53 o 
  -4  16   4      109.11       69.13     34.02 o 
  -3  16   4      713.11      707.79     50.63 o 
  -2  16   4     1526.43     1599.63     83.43 o 
  -1  16   4      472.16      484.13     41.53 o 
   0  16   4      672.32      687.03     43.48 o 
   1  16   4      594.21      694.57     43.10 o 
   2  16   4     4073.43     4063.59     94.94 o 
   3  16   4      222.74      176.63     31.50 o 
   4  16   4      429.17      307.75     60.05 o 
   5  16   4     2869.01     2766.29    113.58 o 
   6  16   4     1340.11     1273.47     82.19 o 
  -7  17   4     1542.89     1564.18    114.85 o 
  -6  17   4     2399.22     2428.92    119.84 o 
  -5  17   4      190.90      152.91     32.29 o 
  -4  17   4      432.95      497.77     63.77 o 
  -3  17   4     1233.70     1201.09     68.27 o 
  -2  17   4     2471.33     2507.88    102.83 o 
  -1  17   4     1858.86     1827.74     84.37 o 
   0  17   4      469.14      443.24     64.50 o 
   1  17   4      787.68      754.28     74.76 o 
   2  17   4      765.54      741.82     53.21 o 
   3  17   4     1064.87     1051.75     59.44 o 
   4  17   4     2362.73     2147.78     97.04 o 
   5  17   4      517.17      414.05     54.26 o 
  -6  18   4      688.01      669.08     69.00 o 
  -5  18   4     5384.84     5205.94    194.85 o 
  -4  18   4     4121.55     4018.48    150.26 o 
  -3  18   4        6.97       93.47     29.90 o 
  -2  18   4      320.83      392.08     69.34 o 
  -1  18   4     5632.58     5774.20    248.19 o 
   0  18   4     5204.77     5153.80    156.27 o 
   1  18   4        3.61       44.37     31.11 o 
   2  18   4      674.66      650.45     56.94 o 
   3  18   4     2922.62     2846.85    208.17 o 
  -4  19   4      590.20      546.35     68.83 o 
  -3  19   4     6372.70     6368.07    254.88 o 
  -2  19   4     7061.71     7438.32    287.34 o 
  -1  19   4       86.78      150.76     44.75 o 
   0  19   4        2.26       88.72     68.86 o 
   1  19   4     4016.63     4166.13    190.94 o 
 -14   1   5     1275.37     1175.20     74.66 o 
 -13   1   5      266.87      264.56     29.18 o 
 -12   1   5     7656.52     7906.27    112.74 o 
 -11   1   5     1041.78      930.72     33.40 o 
 -10   1   5     4059.05     3994.85     68.73 o 
  -9   1   5        0.75       34.80     11.11 o 
  -8   1   5    20294.81    20620.12    154.64 o 
  -7   1   5     2638.50     2773.64     32.71 o 
  -6   1   5     1977.02     1994.69     21.78 o 
  -5   1   5     3370.01     3400.08     42.36 o 
  -4   1   5      413.10      439.85     11.10 o 
  -3   1   5    32895.70    33489.75    234.51 o 
  -2   1   5      470.71      479.80     15.98 o 
  -1   1   5     3645.16     3586.52     43.91 o 
   0   1   5     3777.55     3988.58     58.14 o 
   1   1   5     2566.36     2493.89     44.76 o 
   2   1   5     4854.49     5253.34    129.21 o 
   3   1   5     4892.12     5073.46     86.53 o 
   4   1   5    12229.83    12575.71    116.19 o 
   5   1   5     7163.68     7040.41     88.65 o 
   6   1   5      493.45      456.81     28.74 o 
   7   1   5    12240.17    12421.10    164.44 o 
   8   1   5     1943.17     1844.65     87.04 o 
   9   1   5     1968.08     2018.95    100.99 o 
  10   1   5       97.64      116.58     56.06 o 
  11   1   5     1828.03     1718.52    108.39 o 
 -14   2   5     2923.41     2736.99    101.26 o 
 -13   2   5      638.76      645.87     35.43 o 
 -12   2   5     1610.47     1592.35     47.59 o 
 -11   2   5      405.61      420.35     31.56 o 
 -10   2   5     6579.56     6757.98     80.49 o 
  -9   2   5      167.58      191.20     19.69 o 
  -8   2   5     2577.01     2483.94     35.17 o 
  -7   2   5     4516.16     4742.82     61.98 o 
  -6   2   5    24870.90    25476.67    164.36 o 
  -5   2   5      135.02       79.79     10.26 o 
  -4   2   5     2193.58     2340.72     33.33 o 
  -3   2   5     3109.39     3311.98     38.79 o 
  -2   2   5    30627.06    32433.79    155.54 o 
  -1   2   5     9419.29     9831.07     85.53 o 
   0   2   5        3.96       26.35     11.22 o 
   1   2   5     5255.78     5673.45     61.61 o 
   2   2   5     9034.31     8794.57     96.16 o 
   3   2   5     4164.30     4000.96     54.42 o 
   4   2   5       23.86       43.94     15.54 o 
   5   2   5     2177.53     2028.08     51.27 o 
   6   2   5     4782.49     4762.30     73.33 o 
   7   2   5       75.19       98.33     22.02 o 
   8   2   5      786.32      641.06     52.80 o 
   9   2   5     4480.79     4734.07    169.16 o 
  10   2   5      903.43      833.29     59.89 o 
  11   2   5      849.06      765.70     71.56 o 
 -14   3   5        7.27       62.84     24.64 o 
 -13   3   5      732.67      702.87     38.71 o 
 -12   3   5      180.77      203.13     31.47 o 
 -11   3   5        5.69       24.27      9.72 o 
 -10   3   5       58.47       35.82     17.61 o 
  -9   3   5       56.03       63.82     12.45 o 
  -8   3   5      147.51      232.29     14.23 o 
  -7   3   5      107.62      145.35     16.42 o 
  -6   3   5     1842.55     1841.56     27.52 o 
  -5   3   5      523.61      494.89     18.35 o 
  -4   3   5       52.27       52.40      9.69 o 
  -3   3   5        1.11        8.09     10.13 o 
  -2   3   5      174.51      264.99     20.33 o 
  -1   3   5      345.11      321.07     15.88 o 
   0   3   5      735.73      814.00     21.57 o 
   1   3   5     5441.47     5662.18     61.79 o 
   2   3   5       26.02       55.81      9.24 o 
   3   3   5       23.54       42.68     11.26 o 
   4   3   5     2004.24     2075.44     42.12 o 
   5   3   5      134.50      115.42     21.10 o 
   6   3   5      287.30      256.12     23.37 o 
   7   3   5      618.07      558.56     46.73 o 
   8   3   5        1.08      -34.33     34.33 o 
   9   3   5       77.15       30.78     30.88 o 
  10   3   5       22.58       71.10     52.09 o 
  11   3   5       13.28       47.94     52.36 o 
 -14   4   5     1778.51     1605.85     80.90 o 
 -13   4   5      594.00      474.38     46.60 o 
 -12   4   5     2595.95     2561.12     67.32 o 
 -11   4   5       67.18       51.04     21.00 o 
 -10   4   5     4829.93     4824.44     85.22 o 
  -9   4   5       92.38       78.13     15.72 o 
  -8   4   5     2699.93     2838.12     49.15 o 
  -7   4   5     2656.67     2813.81     37.81 o 
  -6   4   5    13405.62    13756.54     94.05 o 
  -5   4   5     5804.01     5942.50     65.30 o 
  -4   4   5     1493.27     1611.73     28.74 o 
  -3   4   5     2311.35     2469.57    107.01 o 
  -2   4   5    28107.75    28271.10    198.53 o 
  -1   4   5    18699.05    19329.16    139.02 o 
   0   4   5     1935.26     1897.14     33.18 o 
   1   4   5      368.29      424.11     21.33 o 
   2   4   5    15802.30    15434.14    112.06 o 
   3   4   5     1539.79     1553.68     36.87 o 
   4   4   5      860.42      813.76     29.08 o 
   5   4   5       57.85       69.93     15.26 o 
   6   4   5     4077.21     4095.79     81.52 o 
   7   4   5     1605.00     1488.88     55.81 o 
   8   4   5      483.21      473.04     45.05 o 
   9   4   5     4628.16     4671.64    136.51 o 
  10   4   5      381.76      416.38     49.53 o 
 -14   5   5     2250.47     2114.61    146.69 o 
 -13   5   5      137.92      123.62     25.88 o 
 -12   5   5     3211.53     3051.16     84.95 o 
 -11   5   5      152.05      125.53     17.08 o 
 -10   5   5     3584.70     3570.20     73.71 o 
  -9   5   5      100.44      120.45     18.21 o 
  -8   5   5     2429.29     2317.78     40.35 o 
  -7   5   5        4.65       41.80      7.91 o 
  -6   5   5     1323.39     1170.26     26.45 o 
  -5   5   5      507.74      494.05     20.55 o 
  -4   5   5     4774.45     4229.38     63.16 o 
  -3   5   5     9249.59     8942.81     95.98 o 
  -2   5   5    14291.32    14755.48    140.74 o 
  -1   5   5     6704.03     6973.94     65.51 o 
   0   5   5    16615.57    16152.22    144.48 o 
   1   5   5    11703.69    11438.57    116.19 o 
   2   5   5      987.68      966.82     30.16 o 
   3   5   5     4597.97     4370.92     69.85 o 
   4   5   5    11919.43    11681.14    113.73 o 
   5   5   5    14562.29    14790.74    142.78 o 
   6   5   5       32.89       68.46     13.47 o 
   7   5   5      910.93      828.27     49.61 o 
   8   5   5     8026.11     7915.66    180.03 o 
   9   5   5     4771.64     4711.83    139.93 o 
  10   5   5       12.26       93.52     30.71 o 
 -14   6   5        1.72       -3.98     33.68 o 
 -13   6   5      513.63      509.75     49.92 o 
 -12   6   5      660.81      688.70     43.65 o 
 -11   6   5     1146.54     1033.60     45.05 o 
 -10   6   5      591.31      588.84     30.43 o 
  -9   6   5      161.61      243.94     18.23 o 
  -8   6   5     1426.26     1509.36     34.87 o 
  -7   6   5      532.28      543.83     23.58 o 
  -6   6   5      252.64      190.42     16.08 o 
  -5   6   5     1031.40     1030.75     24.69 o 
  -4   6   5      897.51      873.85     21.62 o 
  -3   6   5     7654.50     7855.36    103.57 o 
  -2   6   5    13144.42    13451.33    134.12 o 
  -1   6   5     8176.00     8235.72     86.38 o 
   0   6   5      635.16      631.13     20.24 o 
   1   6   5     1212.98     1148.47     31.07 o 
   2   6   5       47.19       60.05     16.88 o 
   3   6   5     5335.62     5688.40    120.30 o 
   4   6   5        0.56        8.30     16.83 o 
   5   6   5      250.66      291.08     23.24 o 
   6   6   5      588.38      580.86     38.99 o 
   7   6   5      909.76      914.48     62.27 o 
   8   6   5      288.62      320.95     55.35 o 
   9   6   5      116.96      176.47     41.20 o 
  10   6   5        2.47       11.47     28.62 o 
 -13   7   5      389.92      478.04     55.60 o 
 -12   7   5     1431.16     1422.77     59.63 o 
 -11   7   5      644.48      638.45     37.96 o 
 -10   7   5       44.50       47.27     12.48 o 
  -9   7   5     2742.75     2738.60     58.90 o 
  -8   7   5     4017.73     4135.20     63.29 o 
  -7   7   5     3257.99     3114.92     87.64 o 
  -6   7   5      474.87      412.46     19.23 o 
  -5   7   5     2102.63     1984.05     39.83 o 
  -4   7   5     2497.28     2249.67     31.49 o 
  -3   7   5     1369.79     1178.25     34.60 o 
  -2   7   5      201.62      137.90     14.65 o 
  -1   7   5     9457.82     9658.42    104.06 o 
   0   7   5     4129.51     3894.65     46.28 o 
   1   7   5     4592.66     4379.27     54.97 o 
   2   7   5     1056.29     1201.91     37.84 o 
   3   7   5    11708.38    11663.64    112.86 o 
   4   7   5     5540.08     5514.00     85.16 o 
   5   7   5     3668.64     3621.71     86.47 o 
   6   7   5      105.43      127.90     29.49 o 
   7   7   5     2070.06     2072.11     91.37 o 
   8   7   5     2068.68     1998.60     93.70 o 
   9   7   5      522.82      549.06     65.10 o 
  10   7   5      625.95      615.56     51.70 o 
 -13   8   5      113.66       62.99     24.03 o 
 -12   8   5     2868.20     2835.97     93.14 o 
 -11   8   5       51.56      104.36     18.40 o 
 -10   8   5     8017.11     8126.58    107.15 o 
  -9   8   5      724.18      721.88     34.71 o 
  -8   8   5     3479.69     3389.48     64.68 o 
  -7   8   5       71.57       93.06     16.72 o 
  -6   8   5    14605.25    14509.07    121.76 o 
  -5   8   5     4194.78     4228.53     90.23 o 
  -4   8   5      370.85      364.84     15.55 o 
  -3   8   5      110.25       88.01     11.29 o 
  -2   8   5    26111.05    26045.27    165.69 o 
  -1   8   5     4484.61     4317.55     47.97 o 
   0   8   5      678.51      698.84     22.78 o 
   1   8   5    13291.94    13611.80    142.02 o 
   2   8   5     9709.75     9222.99    179.62 o 
   3   8   5     5911.55     5818.12     86.29 o 
   4   8   5       96.50       83.66     12.92 o 
   5   8   5     2463.50     2427.81     60.59 o 
   6   8   5      550.61      533.34     38.45 o 
   7   8   5        9.24       98.00     28.74 o 
   8   8   5      709.25      679.95     61.11 o 
   9   8   5     4721.64     4693.99    174.81 o 
  10   8   5      714.74      658.75     64.16 o 
 -13   9   5      152.39      160.15     52.17 o 
 -12   9   5     1517.02     1423.84     72.06 o 
 -11   9   5      116.46      114.06     17.91 o 
 -10   9   5      872.57      825.70     52.00 o 
  -9   9   5     2158.28     2106.57     50.91 o 
  -8   9   5     1849.49     1825.62     68.60 o 
  -7   9   5       36.61       51.11     14.98 o 
  -6   9   5      205.04      228.27     17.89 o 
  -5   9   5     1072.38     1065.54     34.40 o 
  -4   9   5     1436.61     1283.20     36.33 o 
  -3   9   5        7.34       44.53     12.17 o 
  -2   9   5     1198.50     1025.12     28.48 o 
  -1   9   5      554.03      571.92     22.82 o 
   0   9   5      554.79      642.65     24.00 o 
   1   9   5     1224.81     1141.42     33.88 o 
   2   9   5       99.20      122.47     19.52 o 
   3   9   5        4.31       58.76     12.25 o 
   4   9   5     1607.49     1552.84     42.63 o 
   5   9   5      244.29      245.27     37.01 o 
   6   9   5       21.25       59.26     31.07 o 
   7   9   5     1393.06     1531.67     89.09 o 
   8   9   5        1.34       53.93     26.08 o 
   9   9   5      390.63      392.68     50.02 o 
 -12  10   5     1006.02      963.63     63.39 o 
 -11  10   5      438.38      373.66     42.28 o 
 -10  10   5      951.77      748.66     36.93 o 
  -9  10   5       84.54       68.92     17.72 o 
  -8  10   5      466.05      523.18     34.27 o 
  -7  10   5      833.71      864.69     30.46 o 
  -6  10   5     5478.23     5505.33     67.84 o 
  -5  10   5      663.32      653.22     24.58 o 
  -4  10   5     2172.58     2139.50     34.03 o 
  -3  10   5       49.59       66.18      9.87 o 
  -2  10   5     9969.68    10214.07    103.00 o 
  -1  10   5       40.89       66.47     13.82 o 
   0  10   5      477.83      500.00     23.66 o 
   1  10   5      305.25      326.54     21.43 o 
   2  10   5     1671.88     1627.19     56.21 o 
   3  10   5      612.53      582.39     30.62 o 
   4  10   5       85.68       67.61     13.38 o 
   5  10   5      415.35      386.02     29.38 o 
   6  10   5      965.35     1068.91     84.71 o 
   7  10   5        9.27       78.14     24.87 o 
   8  10   5        0.44       41.00     31.46 o 
   9  10   5     1251.44     1232.57     94.57 o 
 -12  11   5     3274.78     3224.04    120.88 o 
 -11  11   5        8.64       42.56     19.25 o 
 -10  11   5     1341.44     1368.97     60.00 o 
  -9  11   5      177.25      188.55     21.16 o 
  -8  11   5     6323.42     6196.71     90.06 o 
  -7  11   5      229.60      261.43     24.07 o 
  -6  11   5     4880.77     4947.95     83.79 o 
  -5  11   5     1889.23     1804.16     36.97 o 
  -4  11   5     5051.65     4929.10     79.44 o 
  -3  11   5      727.83      730.63     24.51 o 
  -2  11   5     1790.16     1753.03     36.52 o 
  -1  11   5       56.67       55.56     22.58 o 
   0  11   5     3332.26     3341.77     53.85 o 
   1  11   5     2386.50     2375.13     56.17 o 
   2  11   5       45.28       50.30     12.61 o 
   3  11   5     2297.52     2273.00     76.00 o 
   4  11   5     2677.09     2607.05     70.44 o 
   5  11   5     1587.73     1504.96     87.87 o 
   6  11   5        8.30       81.40     27.67 o 
   7  11   5     2971.56     2996.90    114.77 o 
   8  11   5     1221.52     1274.04     78.61 o 
 -12  12   5      177.99      149.94     36.99 o 
 -11  12   5        2.34       64.80     22.16 o 
 -10  12   5     1191.87     1170.01     76.76 o 
  -9  12   5       64.03       58.02     17.46 o 
  -8  12   5     1250.14     1167.94     46.73 o 
  -7  12   5     8322.08     8245.65    136.82 o 
  -6  12   5     4860.90     4702.03     79.99 o 
  -5  12   5     2386.38     2369.51     51.24 o 
  -4  12   5      394.01      341.28     23.33 o 
  -3  12   5     1173.00     1130.57     29.32 o 
  -2  12   5       45.05       55.37     19.77 o 
  -1  12   5     2032.53     1875.02     39.83 o 
   0  12   5      436.65      447.92     26.52 o 
   1  12   5       14.91       27.84     17.57 o 
   2  12   5     1597.08     1672.94     56.46 o 
   3  12   5     4337.97     4100.01     94.96 o 
   4  12   5       71.02       37.14     16.43 o 
   5  12   5      632.12      501.20     52.03 o 
   6  12   5       72.10       93.40     46.54 o 
   7  12   5      360.03      287.75     66.67 o 
   8  12   5      288.85      225.90     46.99 o 
 -11  13   5        1.57       50.15     29.07 o 
 -10  13   5     1635.92     1609.77     87.98 o 
  -9  13   5      826.02      817.52     46.06 o 
  -8  13   5     1648.39     1600.73     76.32 o 
  -7  13   5      310.96      326.47     29.21 o 
  -6  13   5        7.78       35.72     15.77 o 
  -5  13   5      112.41      118.29     18.54 o 
  -4  13   5       49.77       51.90     10.05 o 
  -3  13   5      830.49      868.55     34.87 o 
  -2  13   5      377.80      322.12     37.98 o 
  -1  13   5     5984.09     6186.85     91.93 o 
   0  13   5     2055.85     1911.57     60.30 o 
   1  13   5        4.38       41.67     13.22 o 
   2  13   5       32.44       57.31     15.86 o 
   3  13   5     4788.71     4902.72    106.33 o 
   4  13   5      228.05      213.80     24.02 o 
   5  13   5      412.77      317.08     39.80 o 
   6  13   5      413.23      346.36     64.52 o 
   7  13   5     2273.60     2243.30    107.51 o 
 -10  14   5     1493.60     1593.94     84.92 o 
  -9  14   5       41.50       96.98     25.70 o 
  -8  14   5     1067.21     1161.50     85.95 o 
  -7  14   5     1826.39     1912.02     82.48 o 
  -6  14   5      681.35      667.12     41.83 o 
  -5  14   5       10.49       23.44     17.41 o 
  -4  14   5     1182.02     1195.72     38.78 o 
  -3  14   5     1346.78     1325.57     34.97 o 
  -2  14   5     5695.70     5617.38     90.01 o 
  -1  14   5     3419.61     3433.66     80.29 o 
   0  14   5      418.73      437.33     46.72 o 
   1  14   5      765.26      719.62     37.60 o 
   2  14   5     2552.70     2480.17     71.46 o 
   3  14   5      384.58      373.90     31.97 o 
   4  14   5     1047.78      977.88     68.00 o 
   5  14   5     4579.36     4556.01    132.85 o 
   6  14   5     2868.33     2919.08    129.35 o 
   7  14   5      218.92      190.12     47.16 o 
 -10  15   5      135.92      100.40     29.38 o 
  -9  15   5      596.97      608.41     48.19 o 
  -8  15   5     1019.97     1118.37     64.88 o 
  -7  15   5       41.73       81.22     18.54 o 
  -6  15   5       69.61       72.96     17.58 o 
  -5  15   5      559.88      565.63     38.02 o 
  -4  15   5     1863.23     1788.35     50.20 o 
  -3  15   5     1166.82     1172.74     46.43 o 
  -2  15   5      209.71      240.24     28.07 o 
  -1  15   5      326.04      298.25     32.55 o 
   0  15   5      246.60      285.90     34.98 o 
   1  15   5      179.61      161.19     23.54 o 
   2  15   5       18.96       57.27     22.65 o 
   3  15   5      676.42      640.45     48.29 o 
   4  15   5      927.09      911.79     84.91 o 
   5  15   5     1905.09     1879.63     95.83 o 
   6  15   5      914.98      920.80     68.21 o 
  -9  16   5      305.58      286.09     60.10 o 
  -8  16   5     1690.71     1514.48    113.57 o 
  -7  16   5      131.59      151.83     31.22 o 
  -6  16   5      843.40      765.77     62.94 o 
  -5  16   5       98.33       54.43     15.92 o 
  -4  16   5      159.78      126.13     17.40 o 
  -3  16   5      679.14      659.30     41.42 o 
  -2  16   5       24.52       70.82     26.01 o 
  -1  16   5      439.12      383.22     39.81 o 
   0  16   5      357.62      362.91     38.03 o 
   1  16   5      645.05      634.95     61.31 o 
   2  16   5     2781.01     2686.73     92.34 o 
   3  16   5     1263.23     1242.07     73.31 o 
   4  16   5     1223.07     1170.56     86.74 o 
   5  16   5        1.77      -16.56     57.26 o 
  -8  17   5     1030.99     1002.18    102.26 o 
  -7  17   5       71.00       86.86     38.29 o 
  -6  17   5     3455.31     3285.96    138.38 o 
  -5  17   5      222.49      161.07     44.23 o 
  -4  17   5     3441.76     3292.02    169.07 o 
  -3  17   5       40.74       60.96     20.63 o 
  -2  17   5     1817.48     1578.21     70.01 o 
  -1  17   5      350.98      171.88     64.01 o 
   0  17   5     2371.25     2450.46    101.93 o 
   1  17   5      842.52      837.46     67.14 o 
   2  17   5      107.61       71.70     25.60 o 
   3  17   5      584.19      503.84     48.17 o 
   4  17   5     3045.40     2933.84    130.72 o 
  -6  18   5      770.04      683.58     86.26 o 
  -5  18   5      173.19      137.85     44.04 o 
  -4  18   5       77.69      106.68     55.87 o 
  -3  18   5      449.35      512.18     84.31 o 
  -2  18   5     2863.50     2936.06    174.49 o 
  -1  18   5      653.31      682.23     75.19 o 
   0  18   5       36.22      -39.87     39.87 o 
   1  18   5       17.99      112.80     36.98 o 
   2  18   5      494.63      500.45     89.25 o 
   3  18   5      401.75      311.87     51.11 o 
  -4  19   5        1.35       20.70     32.33 o 
  -3  19   5       86.70       92.02     30.60 o 
  -2  19   5      156.44      119.70     37.92 o 
  -1  19   5     2104.19     2169.13    141.43 o 
   0  19   5      335.55      298.27     69.28 o 
 -15   0   6      417.84      226.91    132.08 o 
 -14   0   6     2407.66     2644.22    132.25 o 
 -13   0   6     1125.27     1235.46     66.02 o 
 -12   0   6     2312.34     2315.70     82.48 o 
 -11   0   6     4615.47     4505.47    121.45 o 
 -10   0   6      280.83      293.69     38.02 o 
  -9   0   6     5456.86     5697.60    101.41 o 
  -8   0   6      943.50      712.65     27.49 o 
  -7   0   6    13306.72    14157.30    205.65 o 
  -6   0   6        4.97       42.49     15.46 o 
  -5   0   6      913.10      862.04     47.27 o 
  -4   0   6     3465.96     3423.92     53.22 o 
  -3   0   6    31506.59    35231.03    382.72 o 
  -2   0   6      389.50      264.98     17.16 o 
  -1   0   6     1484.86     1584.86     54.82 o 
   0   0   6      347.78      396.28     26.38 o 
   1   0   6     8125.25     8267.96    126.66 o 
   2   0   6     8329.86     8515.41    135.62 o 
   3   0   6     5941.30     6136.28    109.26 o 
   4   0   6     4458.71     4345.69     97.23 o 
   5   0   6      194.95      210.39     37.37 o 
   6   0   6     3705.24     3601.90    105.84 o 
   7   0   6     1220.60     1131.85     70.75 o 
   8   0   6     4705.25     4409.21    197.02 o 
   9   0   6      866.11      740.12    117.30 o 
  10   0   6       66.99      125.26     43.66 o 
 -15   1   6      645.41      667.85     91.14 o 
 -14   1   6     2728.67     2769.81     96.01 o 
 -13   1   6      184.54      150.66     18.74 o 
 -12   1   6     1205.69     1272.94     46.45 o 
 -11   1   6      892.83      814.45     34.18 o 
 -10   1   6     6199.40     6183.89     91.77 o 
  -9   1   6      738.21      772.21     23.33 o 
  -8   1   6     5445.53     5323.32     59.04 o 
  -7   1   6        6.96       22.73      6.75 o 
  -6   1   6     2188.35     2057.92     23.69 o 
  -5   1   6    11970.25    12001.92    106.49 o 
  -4   1   6    13523.45    13247.66     96.82 o 
  -3   1   6     1660.32     1678.69     27.18 o 
  -2   1   6      552.19      717.59     23.23 o 
  -1   1   6     4132.64     3918.13     49.17 o 
   0   1   6    42058.28    42524.96    238.59 o 
   1   1   6     4654.51     4367.54     64.71 o 
   2   1   6     6706.98     6603.27     79.61 o 
   3   1   6      479.18      531.77     25.38 o 
   4   1   6     5021.83     4854.21     70.70 o 
   5   1   6      297.00      311.99     22.37 o 
   6   1   6      842.94      920.66     37.48 o 
   7   1   6      481.37      395.54     62.62 o 
   8   1   6     2548.77     2640.16    107.99 o 
   9   1   6     2303.93     2233.12    108.81 o 
  10   1   6      739.23      685.45     59.20 o 
 -15   2   6     1032.71      923.44    109.82 o 
 -14   2   6        7.89       48.26     20.56 o 
 -13   2   6     2107.13     2085.66     67.49 o 
 -12   2   6     7491.23     7689.75    147.32 o 
 -11   2   6     3310.37     3396.79     67.36 o 
 -10   2   6      141.00      151.03     13.44 o 
  -9   2   6     4177.02     4499.15     61.71 o 
  -8   2   6     1514.09     1545.92     25.57 o 
  -7   2   6    40293.35    40607.67    281.87 o 
  -6   2   6     9072.25     8848.39     85.41 o 
  -5   2   6     4056.21     4101.78     33.17 o 
  -4   2   6     3784.95     3651.38     42.96 o 
  -3   2   6    16171.26    15723.33     98.10 o 
  -2   2   6     4164.08     3688.48     48.28 o 
  -1   2   6     2465.01     2404.13     38.41 o 
   0   2   6    20314.88    21066.88    123.62 o 
   1   2   6    17551.03    16789.09    126.50 o 
   2   2   6    15604.08    15783.38    122.30 o 
   3   2   6    10286.57    10367.33    124.77 o 
   4   2   6      657.28      698.48     31.55 o 
   5   2   6     6888.37     6787.70     89.73 o 
   6   2   6     8704.16     8854.98    110.75 o 
   7   2   6     2774.81     2795.64     94.01 o 
   8   2   6     2111.31     2103.96     88.35 o 
   9   2   6      374.22      319.60     52.30 o 
  10   2   6     1839.24     1783.57     93.23 o 
 -14   3   6     4733.67     4488.17    124.04 o 
 -13   3   6    22523.11    22384.77    495.19 o 
 -12   3   6      385.12      380.41     24.68 o 
 -11   3   6     7247.61     7244.23     93.42 o 
 -10   3   6     5449.61     5277.56     83.20 o 
  -9   3   6    47313.77    47821.29    329.43 o 
  -8   3   6     1181.74     1150.86     27.36 o 
  -7   3   6     8856.46     9112.10     82.82 o 
  -6   3   6    18039.11    18513.51    135.43 o 
  -5   3   6    94677.07    91093.74    419.67 o 
  -4   3   6     5507.97     5315.82     50.71 o 
  -3   3   6      141.50      202.77     11.90 o 
  -2   3   6     1743.97     1646.00     29.54 o 
  -1   3   6    72473.96    71692.44    328.97 o 
   0   3   6    66900.20    65372.51    309.86 o 
   1   3   6     1712.72     1529.16     31.35 o 
   2   3   6      302.76      253.90     17.63 o 
   3   3   6    42245.10    40601.89    357.84 o 
   4   3   6    41266.36    42037.63    288.80 o 
   5   3   6    16403.76    16994.17    158.72 o 
   6   3   6      509.52      545.31     32.85 o 
   7   3   6    14017.62    14322.32    226.72 o 
   8   3   6     9219.86     9531.06    200.37 o 
   9   3   6     4317.37     4527.60    136.84 o 
  10   3   6    12999.04    13231.51    339.50 o 
 -14   4   6      620.41      516.12     38.60 o 
 -13   4   6     3609.72     3391.90     95.44 o 
 -12   4   6     9705.45     9657.22    140.70 o 
 -11   4   6    17121.79    17586.18    183.90 o 
 -10   4   6     1625.61     1632.74     38.41 o 
  -9   4   6       75.12      123.91     16.42 o 
  -8   4   6    18049.07    18163.42    154.46 o 
  -7   4   6    35868.83    34870.53    206.34 o 
  -6   4   6     1216.69     1091.28     23.88 o 
  -5   4   6       41.80       52.22      9.51 o 
  -4   4   6     2128.29     1862.72     24.45 o 
  -3   4   6    43533.82    42372.29    202.71 o 
  -2   4   6    54606.65    53662.66    252.02 o 
  -1   4   6    27458.80    28459.78    160.29 o 
   0   4   6    20174.92    20938.26    137.30 o 
   1   4   6    23143.97    22446.96    142.02 o 
   2   4   6    32601.45    32116.89    190.19 o 
   3   4   6     5728.49     5595.70     77.08 o 
   4   4   6      281.43      333.36     26.97 o 
   5   4   6     4520.72     4572.56     72.26 o 
   6   4   6     7051.32     6926.11    123.01 o 
   7   4   6     2603.79     2694.86    100.46 o 
   8   4   6     2445.79     2475.61    115.97 o 
   9   4   6     1230.43     1192.20     77.25 o 
  10   4   6     5814.31     5835.07    190.11 o 
 -14   5   6     3935.72     3703.29    117.84 o 
 -13   5   6        0.66       61.74     21.46 o 
 -12   5   6     2837.72     2758.80     71.44 o 
 -11   5   6      408.12      445.38     26.58 o 
 -10   5   6     5178.00     5362.01     84.00 o 
  -9   5   6     2672.80     2744.05     52.15 o 
  -8   5   6      103.75      142.43     18.12 o 
  -7   5   6     2016.24     2048.36     35.10 o 
  -6   5   6     8036.80     8015.99     78.20 o 
  -5   5   6     2809.18     2636.69     33.52 o 
  -4   5   6     7432.04     7016.47     73.63 o 
  -3   5   6      106.03       96.76     13.88 o 
  -2   5   6     1831.46     1607.94     25.60 o 
  -1   5   6     1906.99     1577.13     26.90 o 
   0   5   6    11530.85    11048.55    112.17 o 
   1   5   6      790.93      748.12     24.28 o 
   2   5   6     9527.96     9611.54    100.22 o 
   3   5   6     1937.15     2054.89     44.08 o 
   4   5   6    10399.31    10359.29    113.55 o 
   5   5   6     1083.38     1024.47     41.02 o 
   6   5   6        1.61       94.62     15.28 o 
   7   5   6       65.19       38.54     39.66 o 
   8   5   6     8916.55     8964.06    240.42 o 
   9   5   6     3157.87     2991.15    137.85 o 
  10   5   6      469.68      419.07     56.95 o 
 -14   6   6      867.82      761.57     72.43 o 
 -13   6   6        3.80       23.90     18.91 o 
 -12   6   6     9086.04     9362.99    143.33 o 
 -11   6   6       31.85       51.53     12.83 o 
 -10   6   6      760.11      716.61     33.26 o 
  -9   6   6       93.49       60.37     15.68 o 
  -8   6   6    10908.51    11327.49    107.17 o 
  -7   6   6     2663.93     2572.91     47.41 o 
  -6   6   6        2.44       34.10      8.26 o 
  -5   6   6      876.79      944.94     25.07 o 
  -4   6   6     2034.98     2005.10     55.33 o 
  -3   6   6      203.47      357.66     23.14 o 
  -2   6   6     2482.60     2855.15     48.36 o 
  -1   6   6      377.81      338.15     16.40 o 
   0   6   6     1159.09     1067.54     26.52 o 
   1   6   6     1868.71     1752.01     39.46 o 
   2   6   6     3502.27     3402.04     51.38 o 
   3   6   6     2891.93     2950.54     58.52 o 
   4   6   6     4729.90     4838.28     71.48 o 
   5   6   6      797.33      856.83     34.49 o 
   6   6   6      406.19      412.79     38.99 o 
   7   6   6     4141.68     4161.42    127.07 o 
   8   6   6     2660.51     2629.08    115.99 o 
   9   6   6        6.96       85.46     32.56 o 
  10   6   6      686.18      637.96     66.54 o 
 -14   7   6     2171.36     2313.28    171.02 o 
 -13   7   6      127.06      119.48     34.70 o 
 -12   7   6     1858.51     1877.07     67.95 o 
 -11   7   6       53.22       75.11     54.17 o 
 -10   7   6     5208.79     5160.21     82.16 o 
  -9   7   6       61.33      100.56     14.07 o 
  -8   7   6     1621.86     1606.33     41.53 o 
  -7   7   6       94.28      114.77     14.39 o 
  -6   7   6     4472.30     4301.09     59.02 o 
  -5   7   6     1495.32     1467.80     31.83 o 
  -4   7   6     6958.64     6803.45     89.71 o 
  -3   7   6      269.47      319.64     25.52 o 
  -2   7   6       16.61       50.14     10.25 o 
  -1   7   6      198.21      272.64     14.96 o 
   0   7   6     1522.70     1350.84     33.79 o 
   1   7   6       10.95       39.81      9.68 o 
   2   7   6     8023.45     8192.23     92.53 o 
   3   7   6        7.80       69.14     13.75 o 
   4   7   6     1262.00     1181.29     41.03 o 
   5   7   6     4856.06     4744.20    110.14 o 
   6   7   6      935.54      981.27     61.60 o 
   7   7   6      297.55      242.96     34.75 o 
   8   7   6     1530.86     1511.05    101.18 o 
   9   7   6     1098.95     1004.21     80.99 o 
 -13   8   6      161.31      186.02     26.14 o 
 -12   8   6     4826.24     4866.03    101.58 o 
 -11   8   6     5945.75     5959.88    108.02 o 
 -10   8   6     4221.99     4030.94     91.03 o 
  -9   8   6       45.09       49.61     12.79 o 
  -8   8   6      355.54      400.51     25.29 o 
  -7   8   6     9419.14     9346.15     95.85 o 
  -6   8   6     2084.18     2156.48     46.01 o 
  -5   8   6      573.14      624.78     21.37 o 
  -4   8   6       39.55       33.44     11.24 o 
  -3   8   6     7492.27     7262.95     96.95 o 
  -2   8   6     7175.99     6896.56     94.25 o 
  -1   8   6     6082.95     6537.36    119.11 o 
   0   8   6     1240.03     1215.31     32.05 o 
   1   8   6     4938.24     4824.18     65.29 o 
   2   8   6     2839.00     2753.87     56.45 o 
   3   8   6     2723.72     2632.28     72.64 o 
   4   8   6      366.21      348.85     25.71 o 
   5   8   6     2455.27     2743.38     88.38 o 
   6   8   6     2385.95     2356.62     97.63 o 
   7   8   6     2483.99     2639.98    126.93 o 
   8   8   6      422.40      469.80     51.51 o 
   9   8   6     1320.77     1254.15    106.27 o 
 -13   9   6    17314.33    17538.78    589.55 o 
 -12   9   6      321.28      236.55     32.79 o 
 -11   9   6     3983.44     4286.35     92.29 o 
 -10   9   6     4969.57     4924.20     93.52 o 
  -9   9   6    30294.70    30356.32    559.64 o 
  -8   9   6     1326.53     1287.88     34.77 o 
  -7   9   6     4292.81     4258.50     62.12 o 
  -6   9   6     2030.23     2023.93     38.06 o 
  -5   9   6    42281.60    41000.47    272.89 o 
  -4   9   6     4036.66     3697.89     83.09 o 
  -3   9   6      372.23      372.52     25.26 o 
  -2   9   6     1182.09     1242.12     28.11 o 
  -1   9   6    39650.20    39123.50    252.08 o 
   0   9   6    22938.98    22779.59    171.38 o 
   1   9   6     3387.02     3403.22     61.19 o 
   2   9   6     3611.07     3439.22     63.69 o 
   3   9   6    18928.43    19406.54    174.10 o 
   4   9   6     9118.29     9066.98    144.75 o 
   5   9   6     7181.74     7103.22    128.59 o 
   6   9   6     5441.49     5847.31    156.96 o 
   7   9   6     8415.56     8490.14    198.30 o 
   8   9   6     4289.17     4345.51    143.19 o 
   9   9   6     4234.82     4391.02    169.48 o 
 -13  10   6     1831.66     1836.46    105.51 o 
 -12  10   6     6186.48     6211.94    146.47 o 
 -11  10   6    14471.76    14984.60    256.90 o 
 -10  10   6       79.63       87.90     16.69 o 
  -9  10   6      446.52      483.88     29.07 o 
  -8  10   6     4178.13     4059.50     80.95 o 
  -7  10   6    33139.35    33033.54    371.46 o 
  -6  10   6     2604.58     2528.24     69.68 o 
  -5  10   6      472.23      481.41     23.93 o 
  -4  10   6     3040.85     2923.50     67.72 o 
  -3  10   6    26189.14    25724.15    229.93 o 
  -2  10   6    13129.88    13070.02    121.42 o 
  -1  10   6     4787.80     4869.19     70.95 o 
   0  10   6     1128.27     1113.39     47.54 o 
   1  10   6    13925.39    14089.36    132.27 o 
   2  10   6     6797.02     6607.52     92.56 o 
   3  10   6     9760.41     9875.07    131.35 o 
   4  10   6      664.54      632.77     36.48 o 
   5  10   6     4428.71     4680.94    117.65 o 
   6  10   6    11918.12    12271.25    239.57 o 
   7  10   6     6407.72     6085.83    166.67 o 
   8  10   6     3302.11     3262.78    117.02 o 
 -12  11   6      111.66       51.57     22.40 o 
 -11  11   6      357.59      377.67     44.83 o 
 -10  11   6     3948.56     3837.03     86.55 o 
  -9  11   6     2916.68     2850.78     70.18 o 
  -8  11   6     3176.77     3096.33     70.60 o 
  -7  11   6      706.02      687.73     31.43 o 
  -6  11   6     1921.52     1977.30     48.93 o 
  -5  11   6     9625.68     9906.53     95.94 o 
  -4  11   6     3902.41     3828.04     76.68 o 
  -3  11   6     2371.58     2365.86     71.87 o 
  -2  11   6      593.28      515.22     26.89 o 
  -1  11   6     2180.20     2120.68     48.41 o 
   0  11   6     4789.05     4965.18     65.01 o 
   1  11   6     4403.34     4230.74     78.48 o 
   2  11   6     1826.86     1812.55     64.19 o 
   3  11   6      670.28      568.69     37.30 o 
   4  11   6    11995.62    12017.63    198.28 o 
   5  11   6     5434.69     5483.51    163.69 o 
   6  11   6        4.56       26.58     57.75 o 
   7  11   6      543.07      523.23     58.38 o 
   8  11   6     2189.04     2177.43    120.69 o 
 -12  12   6     4576.49     4538.56    185.51 o 
 -11  12   6       68.81       45.64     17.09 o 
 -10  12   6      247.63      188.45     43.87 o 
  -9  12   6        5.90       78.28     18.49 o 
  -8  12   6     3984.61     3960.31     81.50 o 
  -7  12   6       28.60       42.52     16.91 o 
  -6  12   6      326.36      335.26     25.82 o 
  -5  12   6      410.57      479.48     23.65 o 
  -4  12   6     3323.85     3315.71     92.05 o 
  -3  12   6      208.59      188.21     23.53 o 
  -2  12   6     2729.54     2661.75     51.23 o 
  -1  12   6     1978.18     1934.87     62.51 o 
   0  12   6     1987.52     2046.09     54.34 o 
   1  12   6     1312.22     1370.17     50.60 o 
   2  12   6     2189.25     2064.25     56.90 o 
   3  12   6     1666.25     1689.29     58.13 o 
   4  12   6     1892.04     2034.98     81.34 o 
   5  12   6       17.62       56.55     24.68 o 
   6  12   6     2526.28     2449.37    107.85 o 
   7  12   6     1396.42     1330.25     92.38 o 
 -11  13   6      344.13      149.77     53.35 o 
 -10  13   6     4072.69     3954.54    121.89 o 
  -9  13   6       77.00      111.24     21.37 o 
  -8  13   6     1183.58     1193.46     58.63 o 
  -7  13   6        1.72       29.11     17.50 o 
  -6  13   6     2272.71     2271.40     58.86 o 
  -5  13   6       60.82       52.92     12.95 o 
  -4  13   6      185.87      180.99     24.54 o 
  -3  13   6       10.68       42.35     10.43 o 
  -2  13   6      820.42      882.07     50.18 o 
  -1  13   6      239.25      184.99     32.14 o 
   0  13   6     3069.83     2989.95     65.56 o 
   1  13   6       31.34       52.18     11.99 o 
   2  13   6     1938.73     1949.92     69.49 o 
   3  13   6       51.65      106.55     20.66 o 
   4  13   6      182.76      171.41     36.54 o 
   5  13   6       58.08       32.98     26.76 o 
   6  13   6     1478.17     1495.85     91.13 o 
   7  13   6       20.71      121.91     37.62 o 
 -11  14   6      868.27      742.55     74.87 o 
 -10  14   6       75.01       99.91     29.61 o 
  -9  14   6      758.91      778.46     65.15 o 
  -8  14   6      336.83      437.14     44.65 o 
  -7  14   6     5193.70     5178.77    118.85 o 
  -6  14   6      993.27     1090.93     46.63 o 
  -5  14   6     1354.02     1336.44     49.04 o 
  -4  14   6      577.17      551.74     50.14 o 
  -3  14   6     3076.51     3018.14     77.83 o 
  -2  14   6      966.78      900.92     34.04 o 
  -1  14   6      618.06      564.83     37.38 o 
   0  14   6     2307.72     2315.95     77.76 o 
   1  14   6     4008.68     3989.38     90.42 o 
   2  14   6     1288.02     1346.43     63.56 o 
   3  14   6     1071.30     1105.19     65.35 o 
   4  14   6      130.37      105.98     32.86 o 
   5  14   6     1515.15     1440.89     80.99 o 
   6  14   6      970.36      942.15     64.66 o 
 -10  15   6      572.78      549.17     76.70 o 
  -9  15   6    11820.33    12390.39    365.99 o 
  -8  15   6      422.31      404.65     47.85 o 
  -7  15   6     2375.21     2294.31     97.41 o 
  -6  15   6       16.16       38.11     17.08 o 
  -5  15   6    20159.81    20604.18    314.66 o 
  -4  15   6     4191.89     4428.70    167.48 o 
  -3  15   6        5.56       32.35     16.05 o 
  -2  15   6     1595.89     1503.56     62.44 o 
  -1  15   6    19776.18    20636.94    257.60 o 
   0  15   6     8845.43     9098.05    154.65 o 
   1  15   6     2124.88     2079.86     75.46 o 
   2  15   6      255.86      255.88     33.95 o 
   3  15   6    13666.66    14139.86    195.59 o 
   4  15   6     5271.53     5183.19    167.91 o 
   5  15   6     4422.18     4273.31    132.80 o 
  -9  16   6      602.12      513.10     70.12 o 
  -8  16   6     3058.39     2393.17    325.86 o 
  -7  16   6    20256.25    19995.57    686.38 o 
  -6  16   6     7180.92     7146.58    191.88 o 
  -5  16   6      374.73      401.30     53.04 o 
  -4  16   6       20.02       70.97     44.19 o 
  -3  16   6    24319.54    25689.33    816.80 o 
  -2  16   6     9050.66     9451.98    167.25 o 
  -1  16   6     2705.52     2761.88     87.09 o 
   0  16   6       77.58       77.15     24.85 o 
   1  16   6    16873.56    17011.21    328.88 o 
   2  16   6    12362.49    12933.84    212.16 o 
   3  16   6     3820.67     3933.13    128.65 o 
   4  16   6      962.56     1062.15     65.20 o 
   5  16   6     5426.14     5404.13    224.17 o 
  -8  17   6      447.99      430.29     67.27 o 
  -7  17   6      213.36      107.37     35.29 o 
  -6  17   6     4699.57     4772.85    170.87 o 
  -5  17   6     3887.11     3965.41    152.69 o 
  -4  17   6     2053.75     2267.65    120.05 o 
  -3  17   6      406.31      298.20     74.13 o 
  -2  17   6     2208.36     2305.51    120.17 o 
  -1  17   6     6163.53     5845.88    130.80 o 
   0  17   6     7320.14     7451.42    188.88 o 
   1  17   6     2656.40     2615.68    182.38 o 
   2  17   6      472.19      495.10     46.56 o 
   3  17   6     2281.40     2205.37    118.80 o 
  -6  18   6      285.85      197.25     51.91 o 
  -5  18   6        3.35      -22.10     54.01 o 
  -4  18   6     2114.88     1978.73    180.00 o 
  -3  18   6      416.37      411.07     52.97 o 
  -2  18   6     2834.89     3251.53    208.57 o 
  -1  18   6     1994.23     2006.19    116.05 o 
   0  18   6     2125.63     2264.13    141.95 o 
   1  18   6      290.94      179.15     37.76 o 
   2  18   6     4116.28     4305.10    197.69 o 
  -4  19   6      437.26      291.45     62.16 o 
  -3  19   6        7.41      -26.91     41.34 o 
  -2  19   6      535.97      561.33    118.48 o 
  -1  19   6       61.40      137.92     34.08 o 
   0  19   6      379.47      222.06     55.99 o 
 -15   1   7       29.61       70.37     40.37 o 
 -14   1   7     3240.76     3273.28    169.52 o 
 -13   1   7     1029.57     1058.07     53.47 o 
 -12   1   7     1281.48     1302.29     38.27 o 
 -11   1   7      854.42      846.85     31.21 o 
 -10   1   7     9824.66     9822.22     88.90 o 
  -9   1   7     6710.85     6617.55     76.88 o 
  -8   1   7      543.09      567.85     20.75 o 
  -7   1   7      396.87      396.41     38.14 o 
  -6   1   7    12002.05    11565.40    197.30 o 
  -5   1   7    11236.88    11784.40    143.38 o 
  -4   1   7       10.21       50.02      8.00 o 
  -3   1   7    25967.32    27432.18    159.72 o 
  -2   1   7     2532.29     2377.10     36.23 o 
  -1   1   7      768.88      833.52     22.25 o 
   0   1   7      118.54       93.19     13.31 o 
   1   1   7      514.08      539.05     27.49 o 
   2   1   7     5580.84     5223.58     67.57 o 
   3   1   7     3547.67     3683.60     81.95 o 
   4   1   7     1104.46     1153.96     41.76 o 
   5   1   7     2308.08     2238.36     60.86 o 
   6   1   7      459.60      575.47     54.45 o 
   7   1   7     1832.60     1678.40     92.70 o 
   8   1   7      925.15      955.88     70.73 o 
   9   1   7     1442.57     1538.81     87.60 o 
  10   1   7       53.18      146.24     53.17 o 
 -15   2   7      581.53      545.09     87.93 o 
 -14   2   7      288.32      225.47     42.52 o 
 -13   2   7      403.25      422.98     31.77 o 
 -12   2   7     6091.45     6261.49    108.67 o 
 -11   2   7     2692.35     2695.28     60.08 o 
 -10   2   7       40.54       52.83     11.09 o 
  -9   2   7     1211.36     1190.54     27.98 o 
  -8   2   7    18426.41    18483.03    137.22 o 
  -7   2   7       15.41       15.36     11.45 o 
  -6   2   7     1356.18     1386.70     19.73 o 
  -5   2   7     4296.42     4372.88     33.81 o 
  -4   2   7    15016.49    13956.41    105.47 o 
  -3   2   7    15222.68    15945.58    161.69 o 
  -2   2   7     2436.40     2463.83     36.70 o 
  -1   2   7      299.01      320.75     16.24 o 
   0   2   7    10864.24    10990.01    119.32 o 
   1   2   7       28.76       16.42     13.22 o 
   2   2   7     2096.83     2309.54     48.13 o 
   3   2   7     4919.30     4772.93     84.23 o 
   4   2   7     2110.97     2089.29     48.48 o 
   5   2   7     2807.99     2889.39     77.46 o 
   6   2   7     2100.10     2098.04     71.42 o 
   7   2   7     2076.67     1982.45     87.45 o 
   8   2   7     2025.38     1937.83     95.59 o 
   9   2   7        3.81       23.40     27.15 o 
  10   2   7     1434.29     1447.29     96.60 o 
 -15   3   7      272.82      412.11     93.31 o 
 -14   3   7      186.05      175.20     54.08 o 
 -13   3   7        0.74        9.61     16.38 o 
 -12   3   7       37.48       42.47     15.41 o 
 -11   3   7      137.74      155.53     20.42 o 
 -10   3   7      781.04      838.19     27.09 o 
  -9   3   7        1.08       34.79     12.25 o 
  -8   3   7      118.16      148.10     13.31 o 
  -7   3   7      117.59       96.06     12.40 o 
  -6   3   7     7191.71     6776.48     70.45 o 
  -5   3   7      466.51      440.87     19.45 o 
  -4   3   7     1521.75     1523.96     27.58 o 
  -3   3   7     1348.61     1343.71     25.89 o 
  -2   3   7     1146.40     1260.35     23.11 o 
  -1   3   7      228.10      299.33     16.83 o 
   0   3   7     9766.64    10306.95    129.56 o 
   1   3   7     1255.95     1278.92     30.35 o 
   2   3   7       15.46       28.57     17.96 o 
   3   3   7      386.69      310.81     24.72 o 
   4   3   7     1185.59     1066.07     43.99 o 
   5   3   7     1524.21     1406.64     46.04 o 
   6   3   7      627.06      647.37     56.45 o 
   7   3   7      406.86      426.29     48.01 o 
   8   3   7      211.97      159.51     38.54 o 
   9   3   7      157.54      149.49     40.02 o 
  10   3   7       40.36      -11.10     42.68 o 
 -15   4   7      781.83      731.56     95.57 o 
 -14   4   7      669.44      616.41     46.00 o 
 -13   4   7       44.96       59.77     11.72 o 
 -12   4   7     1371.71     1409.82     67.13 o 
 -11   4   7      639.84      625.61     37.07 o 
 -10   4   7      181.01      183.84     18.54 o 
  -9   4   7      420.33      441.42     19.95 o 
  -8   4   7    16094.31    15915.39    131.52 o 
  -7   4   7      407.44      381.09     15.34 o 
  -6   4   7     1942.62     1995.80     28.02 o 
  -5   4   7      584.99      563.82     24.84 o 
  -4   4   7    14612.18    13941.81    109.71 o 
  -3   4   7    10168.17    10474.19    100.28 o 
  -2   4   7     2445.64     2467.43     43.79 o 
  -1   4   7      669.92      790.93     22.88 o 
   0   4   7     7944.01     7886.55     88.40 o 
   1   4   7      219.73      179.03     19.78 o 
   2   4   7        3.05       50.41     15.67 o 
   3   4   7     1994.07     1796.20     46.45 o 
   4   4   7     2838.68     2841.76     59.01 o 
   5   4   7     2141.74     2042.71     56.06 o 
   6   4   7      421.08      372.07     47.96 o 
   7   4   7     2541.69     2440.84     97.11 o 
   8   4   7      506.22      523.26     68.82 o 
   9   4   7      154.18      117.29     30.15 o 
 -14   5   7     2402.04     2278.10    109.56 o 
 -13   5   7     2117.91     2019.08     75.55 o 
 -12   5   7     1282.30     1183.81     49.72 o 
 -11   5   7       63.52       86.24     16.73 o 
 -10   5   7     6993.47     7232.95     86.37 o 
  -9   5   7      326.97      374.21     20.86 o 
  -8   5   7       72.90      109.08     15.89 o 
  -7   5   7      699.28      757.73     22.76 o 
  -6   5   7    16559.34    15897.87    103.54 o 
  -5   5   7      155.80      145.94     15.49 o 
  -4   5   7      298.46      301.00     16.91 o 
  -3   5   7      663.62      717.16     19.53 o 
  -2   5   7    32490.85    32234.73    174.35 o 
  -1   5   7     4558.82     5052.17     70.25 o 
   0   5   7     4298.63     4299.70     49.56 o 
   1   5   7      241.58      295.87     22.47 o 
   2   5   7     4041.64     3803.40     71.26 o 
   3   5   7     1856.39     1831.13     46.65 o 
   4   5   7     3547.91     3617.17     63.40 o 
   5   5   7     1085.71     1092.94     43.90 o 
   6   5   7      929.40      867.96     54.49 o 
   7   5   7      126.22      122.65     24.80 o 
   8   5   7      297.22      329.14     62.31 o 
   9   5   7     4040.41     3795.60    130.49 o 
 -14   6   7      433.98      318.62     68.52 o 
 -13   6   7       51.24       69.34     19.17 o 
 -12   6   7      206.62      211.00     22.01 o 
 -11   6   7       51.89       52.83     12.57 o 
 -10   6   7       31.85       41.62     13.97 o 
  -9   6   7       58.78       49.78     11.09 o 
  -8   6   7      211.00      230.79     15.60 o 
  -7   6   7       73.76       60.12     14.48 o 
  -6   6   7      583.83      551.08     19.43 o 
  -5   6   7     2916.56     2967.11     33.75 o 
  -4   6   7     5362.39     5706.60    101.49 o 
  -3   6   7     1717.02     1666.90     37.95 o 
  -2   6   7     1236.21     1221.71     29.01 o 
  -1   6   7        0.59       40.03     10.51 o 
   0   6   7     1312.62     1261.34     29.96 o 
   1   6   7     1161.49     1184.72     37.06 o 
   2   6   7     1427.82     1387.14     39.17 o 
   3   6   7       70.11       69.90     13.86 o 
   4   6   7        1.64       40.11     23.48 o 
   5   6   7      441.75      510.93     41.33 o 
   6   6   7      962.18      960.54     59.03 o 
   7   6   7      441.01      315.98     58.47 o 
   8   6   7        4.00       45.74     30.41 o 
   9   6   7      551.27      514.13     56.98 o 
 -14   7   7     3032.11     3047.82    201.02 o 
 -13   7   7     3288.04     3289.81    122.96 o 
 -12   7   7     1826.01     1774.58     74.47 o 
 -11   7   7        2.02       22.23     12.37 o 
 -10   7   7     2354.75     2397.65     54.85 o 
  -9   7   7     5255.59     5293.53     91.60 o 
  -8   7   7      446.75      459.31     24.52 o 
  -7   7   7       59.34       61.31     11.11 o 
  -6   7   7     6775.66     6500.90     75.08 o 
  -5   7   7     2781.71     2817.68     40.26 o 
  -4   7   7     6100.07     6493.62     89.63 o 
  -3   7   7     1750.60     1709.13     41.26 o 
  -2   7   7    29801.12    29943.13    164.52 o 
  -1   7   7     2949.02     2755.89     47.00 o 
   0   7   7        9.31       23.52     22.14 o 
   1   7   7      653.50      676.96     26.73 o 
   2   7   7     3024.91     2903.57     65.70 o 
   3   7   7      635.10      661.22     35.08 o 
   4   7   7      258.75      216.14     20.86 o 
   5   7   7      857.45      819.56     48.35 o 
   6   7   7     8486.10     8733.95    176.59 o 
   7   7   7      659.28      553.72     52.95 o 
   8   7   7      406.74      463.78     64.51 o 
   9   7   7       60.23       85.95     36.01 o 
 -14   8   7     1124.32     1080.63    162.23 o 
 -13   8   7       25.23       -2.08     46.50 o 
 -12   8   7     4463.31     4514.41    109.18 o 
 -11   8   7     1886.86     1867.96     50.32 o 
 -10   8   7     1620.47     1597.03     51.41 o 
  -9   8   7     3910.55     3905.29     76.92 o 
  -8   8   7    19006.96    18982.87    158.95 o 
  -7   8   7      505.56      541.32     21.98 o 
  -6   8   7      135.71      128.98     17.89 o 
  -5   8   7     1514.00     1594.11     34.27 o 
  -4   8   7    19595.89    19230.30    168.13 o 
  -3   8   7      280.71      254.81     24.58 o 
  -2   8   7       47.51       57.61     13.90 o 
  -1   8   7      759.78      756.86     30.39 o 
   0   8   7     6276.67     5974.11     72.41 o 
   1   8   7     2216.38     2323.54     74.87 o 
   2   8   7     1134.39     1035.14     43.84 o 
   3   8   7     1783.28     1645.55     44.83 o 
   4   8   7     7726.83     7441.07    117.91 o 
   5   8   7      220.02      185.14     28.89 o 
   6   8   7      837.73      800.97     57.07 o 
   7   8   7      911.66     1041.50     87.21 o 
   8   8   7     3807.65     3547.13    126.16 o 
   9   8   7        9.31       75.38     32.44 o 
 -13   9   7      681.20      708.28     61.43 o 
 -12   9   7      132.54      186.27     27.77 o 
 -11   9   7       19.10       36.63     16.53 o 
 -10   9   7      402.60      386.76     26.56 o 
  -9   9   7      728.55      747.91     29.86 o 
  -8   9   7      552.10      572.94     25.80 o 
  -7   9   7      161.49      131.10     16.95 o 
  -6   9   7      189.71      251.98     18.88 o 
  -5   9   7     2684.58     2788.68     59.23 o 
  -4   9   7      438.19      437.22     36.18 o 
  -3   9   7      455.37      466.17     29.26 o 
  -2   9   7     4424.69     4396.83     77.34 o 
  -1   9   7       16.90       23.70     12.50 o 
   0   9   7       24.52       60.56     16.80 o 
   1   9   7     1429.75     1309.28     43.93 o 
   2   9   7     1064.41     1021.96     34.56 o 
   3   9   7      129.10      114.09     19.81 o 
   4   9   7      124.75      145.45     27.62 o 
   5   9   7       90.33      102.43     36.55 o 
   6   9   7      537.56      636.07     54.57 o 
   7   9   7      267.33      277.22     43.79 o 
   8   9   7       56.66       87.13     48.13 o 
 -13  10   7       43.74       92.58     28.48 o 
 -12  10   7     2665.00     2648.42    145.80 o 
 -11  10   7       13.94       60.52     11.99 o 
 -10  10   7        1.89       35.36     19.29 o 
  -9  10   7     1422.45     1382.82     59.54 o 
  -8  10   7     3175.79     3159.51     67.34 o 
  -7  10   7      268.86      270.57     21.71 o 
  -6  10   7     1119.32     1058.39     31.17 o 
  -5  10   7      252.87      315.11     25.77 o 
  -4  10   7     6742.78     6749.44    110.96 o 
  -3  10   7      867.05      796.17     39.13 o 
  -2  10   7       92.36       65.77     16.98 o 
  -1  10   7     2310.21     2382.09     39.79 o 
   0  10   7      649.34      597.41     30.77 o 
   1  10   7      188.17      171.00     17.88 o 
   2  10   7     1235.11     1293.36     39.11 o 
   3  10   7     2376.00     2310.78     73.75 o 
   4  10   7      960.08      921.24     47.62 o 
   5  10   7      156.07      149.69     35.68 o 
   6  10   7       46.86       64.18     30.53 o 
   7  10   7      812.01      761.46     63.45 o 
   8  10   7     2234.42     2077.29    127.22 o 
 -12  11   7      419.53      365.28     56.11 o 
 -11  11   7      853.01      718.66     50.57 o 
 -10  11   7     6605.95     6868.32    138.64 o 
  -9  11   7        5.09       29.97     13.35 o 
  -8  11   7       36.19       33.25     12.52 o 
  -7  11   7       83.17      130.57     16.90 o 
  -6  11   7     9518.98     9730.92     98.49 o 
  -5  11   7        2.84       51.22     17.41 o 
  -4  11   7      825.19      744.74     43.73 o 
  -3  11   7      799.46      729.50     43.48 o 
  -2  11   7     8618.04     8713.48    120.34 o 
  -1  11   7      667.77      678.54     25.04 o 
   0  11   7     1141.39     1144.01     41.12 o 
   1  11   7     2538.25     2549.90     65.66 o 
   2  11   7     1471.79     1517.78     57.63 o 
   3  11   7      166.55      158.19     27.61 o 
   4  11   7     2972.85     2898.47     89.67 o 
   5  11   7     2751.91     2840.77    114.57 o 
   6  11   7      322.89      312.52     45.34 o 
   7  11   7       26.60       56.54     28.35 o 
 -12  12   7      242.29      195.89     35.20 o 
 -11  12   7       46.96       74.99     22.39 o 
 -10  12   7        1.95       39.27     33.10 o 
  -9  12   7     1984.56     1881.83     52.58 o 
  -8  12   7     3878.45     3914.79     78.36 o 
  -7  12   7      183.98      200.43     23.08 o 
  -6  12   7     1865.23     1827.71     32.83 o 
  -5  12   7      754.37      716.71     41.93 o 
  -4  12   7     2844.67     2836.87     85.01 o 
  -3  12   7     1241.59     1262.45     47.20 o 
  -2  12   7      718.70      820.77     23.07 o 
  -1  12   7      245.79      235.80     19.78 o 
   0  12   7     2009.16     2008.42     63.00 o 
   1  12   7        6.24       20.13     14.65 o 
   2  12   7     1216.21     1177.67     47.15 o 
   3  12   7      619.81      582.13     48.72 o 
   4  12   7      509.91      496.98     41.03 o 
   5  12   7     1441.06     1336.51     81.05 o 
   6  12   7     2657.74     2632.24    123.31 o 
   7  12   7       11.40       61.28     23.70 o 
 -11  13   7       30.00       54.65     23.25 o 
 -10  13   7      372.84      374.44     41.40 o 
  -9  13   7     3247.62     3231.56     97.67 o 
  -8  13   7     1559.09     1536.59     54.82 o 
  -7  13   7      759.41      729.47     34.73 o 
  -6  13   7     1302.22     1241.20     99.16 o 
  -5  13   7      257.82      230.67     30.75 o 
  -4  13   7      760.37      743.44     46.63 o 
  -3  13   7      102.86      142.73     29.53 o 
  -2  13   7      801.70      833.21     41.04 o 
  -1  13   7        4.38       37.40     20.87 o 
   0  13   7      523.40      543.54     34.00 o 
   1  13   7      238.91      182.11     23.74 o 
   2  13   7     2989.40     2965.43     87.71 o 
   3  13   7      917.21      954.05     54.12 o 
   4  13   7       41.51       85.77     20.64 o 
   5  13   7        4.34       88.16     33.13 o 
   6  13   7      501.23      471.44     57.59 o 
 -11  14   7       31.57       55.68     27.62 o 
 -10  14   7      255.50      200.06     35.88 o 
  -9  14   7      146.39      158.76     28.77 o 
  -8  14   7     5150.39     5182.29    125.52 o 
  -7  14   7      209.86      194.46     26.63 o 
  -6  14   7     1270.43     1224.61     86.06 o 
  -5  14   7      491.84      490.04     53.13 o 
  -4  14   7     4818.11     5079.34    215.55 o 
  -3  14   7      134.11       93.52     43.10 o 
  -2  14   7      314.62      204.39     50.85 o 
  -1  14   7      137.39      119.42     23.14 o 
   0  14   7    15141.07    15580.93    209.16 o 
   1  14   7     1733.04     1654.39     57.06 o 
   2  14   7      255.22      232.30     28.85 o 
   3  14   7       29.45       26.46     21.33 o 
   4  14   7     6895.03     6645.15    126.32 o 
   5  14   7      349.42      235.76     47.78 o 
   6  14   7      506.87      474.37     81.16 o 
 -10  15   7      876.64      824.17     86.48 o 
  -9  15   7      579.40      560.23     56.48 o 
  -8  15   7     3304.49     3341.53    211.96 o 
  -7  15   7      887.23      858.84     74.84 o 
  -6  15   7     5998.58     5796.06    225.91 o 
  -5  15   7        6.83       35.49     24.51 o 
  -4  15   7        2.58       -7.94     49.77 o 
  -3  15   7      741.66      758.80    101.42 o 
  -2  15   7     1904.34     1977.93     99.18 o 
  -1  15   7     2223.13     2163.18     74.73 o 
   0  15   7      328.63      267.28     40.68 o 
   1  15   7      882.51      802.39     55.89 o 
   2  15   7     7986.06     7989.34    163.05 o 
   3  15   7      598.90      563.70     49.80 o 
   4  15   7       18.27       13.96     29.20 o 
   5  15   7        1.84       44.36     29.55 o 
  -9  16   7      373.97      357.36     63.01 o 
  -8  16   7     1596.67     1576.19    108.79 o 
  -7  16   7      173.64      138.08     40.06 o 
  -6  16   7      663.43      755.58     76.42 o 
  -5  16   7     2331.52     2436.21    132.96 o 
  -4  16   7     1272.15     1304.93     94.10 o 
  -3  16   7      344.75      291.64     80.26 o 
  -2  16   7      642.58      665.34     76.32 o 
  -1  16   7     2712.50     2654.89    103.85 o 
   0  16   7      332.05      361.88     64.38 o 
   1  16   7       34.19       82.15     22.39 o 
   2  16   7      145.95       95.59     25.48 o 
   3  16   7     1753.99     1672.67     91.00 o 
   4  16   7      485.22      425.56     58.22 o 
  -8  17   7      214.34      212.10     78.37 o 
  -7  17   7     1030.85      867.25     78.19 o 
  -6  17   7     6860.35     6840.06    198.48 o 
  -5  17   7     1175.67     1117.50     97.06 o 
  -4  17   7     1392.24     1533.87     94.81 o 
  -3  17   7     1075.94      791.78     98.42 o 
  -2  17   7     5086.53     4739.97    163.37 o 
  -1  17   7      630.26      783.07    138.16 o 
   0  17   7      887.38      925.98     72.67 o 
   1  17   7     1984.39     2215.36    121.28 o 
   2  17   7     4346.80     4602.94    221.42 o 
   3  17   7      298.21      219.61     47.82 o 
  -6  18   7      343.90      418.12     65.98 o 
  -5  18   7      187.75      184.85     46.24 o 
  -4  18   7     2410.44     2414.58    135.11 o 
  -3  18   7      157.13      113.91     36.45 o 
  -2  18   7     1550.85     1512.40     95.77 o 
  -1  18   7      142.78       38.68     69.58 o 
   0  18   7      708.84      636.06     65.41 o 
   1  18   7       71.57       81.04     35.97 o 
  -3  19   7      276.49      282.94     53.84 o 
  -2  19   7      168.80      185.95     55.02 o 
 -15   0   8     6202.18     6063.13    379.32 o 
 -14   0   8     4974.17     4972.17    161.14 o 
 -13   0   8    19437.81    20470.99    352.18 o 
 -12   0   8     6184.09     6031.79    102.42 o 
 -11   0   8     4726.21     4507.72    102.42 o 
 -10   0   8     1598.32     1674.43     88.54 o 
  -9   0   8    70343.09    72798.44   1286.24 o 
  -8   0   8        1.89       13.17     36.25 o 
  -7   0   8     1387.91     1286.92     60.35 o 
  -6   0   8    27205.20    27613.15    324.85 o 
  -5   0   8    94010.59    90726.13   1420.74 o 
  -4   0   8    32994.73    34521.11    244.27 o 
  -3   0   8      351.89      390.93     21.00 o 
  -2   0   8     5306.04     5719.73     85.36 o 
  -1   0   8   104318.91   100453.68   1326.40 o 
   0   0   8    13385.00    13490.19    201.47 o 
   1   0   8    40797.22    41735.54    526.55 o 
   2   0   8     5722.38     6255.15    114.91 o 
   3   0   8    33404.76    33920.18    346.52 o 
   4   0   8    15575.57    16226.03    219.10 o 
   5   0   8    15875.27    16065.23    294.39 o 
   6   0   8      867.42      952.08     80.88 o 
   7   0   8    19386.53    20430.16    496.80 o 
   8   0   8     1062.85     1132.97    106.64 o 
   9   0   8    10754.68    11321.82    430.07 o 
 -15   1   8     4319.88     4243.07    195.13 o 
 -14   1   8      619.46      526.00     52.89 o 
 -13   1   8     1536.27     1593.21     52.22 o 
 -12   1   8     8392.00     8573.75     95.07 o 
 -11   1   8     8048.08     8382.61     84.96 o 
 -10   1   8      154.61       79.51     12.12 o 
  -9   1   8      198.70      335.71     33.59 o 
  -8   1   8    13894.79    14095.62    166.65 o 
  -7   1   8    72944.34    72385.73    934.17 o 
  -6   1   8      694.23      625.90     17.22 o 
  -5   1   8     2749.13     2882.96     26.32 o 
  -4   1   8      460.18      424.93     20.08 o 
  -3   1   8    13287.16    12447.99     99.81 o 
  -2   1   8     8153.54     7619.26     71.91 o 
  -1   1   8      575.73      591.39     23.32 o 
   0   1   8      623.88      618.68     25.05 o 
   1   1   8    24757.47    23822.26    182.69 o 
   2   1   8     4646.39     4263.44     71.56 o 
   3   1   8    19479.17    20088.24    166.30 o 
   4   1   8        6.64       35.63     16.13 o 
   5   1   8     8859.20     8746.36    118.47 o 
   6   1   8     4161.34     4017.11    146.07 o 
   7   1   8    10061.17    10221.21    211.55 o 
   8   1   8     1128.36     1103.80     77.52 o 
   9   1   8      953.03      844.87     68.28 o 
 -15   2   8     2503.98     2448.14    293.76 o 
 -14   2   8     2854.97     2749.08     95.10 o 
 -13   2   8     1082.50     1093.08     39.49 o 
 -12   2   8     1072.50     1172.80     33.92 o 
 -11   2   8      524.78      529.89     34.70 o 
 -10   2   8     6128.27     6109.13     80.25 o 
  -9   2   8      749.14      780.18     25.10 o 
  -8   2   8     2356.93     2291.02     31.43 o 
  -7   2   8      764.01      731.05     23.81 o 
  -6   2   8     5651.63     5411.89     70.38 o 
  -5   2   8     1767.92     1604.91     22.40 o 
  -4   2   8    17584.85    17391.28    102.57 o 
  -3   2   8     1238.80     1313.25     25.55 o 
  -2   2   8     1364.30     1274.19     25.49 o 
  -1   2   8     1588.57     1465.31     28.90 o 
   0   2   8    12234.98    11555.55    128.95 o 
   1   2   8      126.38      144.89     16.25 o 
   2   2   8      412.41      397.48     24.24 o 
   3   2   8      181.47      204.66     19.67 o 
   4   2   8     1412.65     1383.39     46.43 o 
   5   2   8        9.55       42.44     27.08 o 
   6   2   8     1882.62     1760.80     80.10 o 
   7   2   8     1003.77     1010.47     80.78 o 
   8   2   8     2523.37     2401.04    137.34 o 
   9   2   8     1746.75     1700.11     95.88 o 
 -15   3   8       11.89       48.43     63.68 o 
 -14   3   8     1790.00     1789.08     90.22 o 
 -13   3   8      185.86      208.88     36.90 o 
 -12   3   8     2411.35     2349.43     55.75 o 
 -11   3   8      269.35      265.39     22.00 o 
 -10   3   8     3184.35     3385.09     55.97 o 
  -9   3   8       82.78       68.98     12.53 o 
  -8   3   8    11082.15    11002.83    106.68 o 
  -7   3   8       29.67       70.11      9.92 o 
  -6   3   8     6289.27     5903.10     60.71 o 
  -5   3   8      200.47      225.73     12.75 o 
  -4   3   8    11467.66    11145.59    109.61 o 
  -3   3   8     2031.20     2008.81     27.53 o 
  -2   3   8     6016.08     5678.48     65.18 o 
  -1   3   8     1991.85     2254.67     39.50 o 
   0   3   8     2247.36     2207.24     37.79 o 
   1   3   8       76.84       67.27     12.55 o 
   2   3   8    18072.29    18960.29    157.06 o 
   3   3   8      889.23      910.65     35.49 o 
   4   3   8      274.47      242.08     23.16 o 
   5   3   8      370.41      387.28     33.79 o 
   6   3   8     3217.24     3331.88    113.26 o 
   7   3   8     1908.41     1785.07     82.29 o 
   8   3   8      716.00      633.68     61.76 o 
   9   3   8        8.86       37.93     40.94 o 
 -15   4   8     2612.99     2369.31    178.31 o 
 -14   4   8     2089.94     2299.50    257.96 o 
 -13   4   8      531.67      464.24     29.55 o 
 -12   4   8      976.71     1042.11     37.00 o 
 -11   4   8     2254.59     2149.62     39.40 o 
 -10   4   8     2497.79     2585.23     93.24 o 
  -9   4   8      328.80      317.57     15.80 o 
  -8   4   8     3490.78     3536.69     55.31 o 
  -7   4   8      119.81      117.82     10.65 o 
  -6   4   8     3416.65     3277.11     37.39 o 
  -5   4   8     2507.61     2378.04     29.85 o 
  -4   4   8     7824.12     7714.44     79.66 o 
  -3   4   8     3594.53     3869.40     64.84 o 
  -2   4   8     2066.67     1813.22     30.88 o 
  -1   4   8      477.50      502.48     23.96 o 
   0   4   8     6017.84     5628.74     67.93 o 
   1   4   8      772.70      871.81     28.98 o 
   2   4   8      228.70      245.87     22.33 o 
   3   4   8        7.93       51.83     12.45 o 
   4   4   8     1951.52     1975.59     48.29 o 
   5   4   8      522.35      598.61     52.33 o 
   6   4   8       92.42      104.15     41.83 o 
   7   4   8      112.66       62.43     32.19 o 
   8   4   8     3118.55     2814.51    167.84 o 
   9   4   8      247.20      187.56     39.32 o 
 -15   5   8      700.99      542.96     81.29 o 
 -14   5   8     1282.33     1134.20    148.44 o 
 -13   5   8     2396.33     2472.25     91.93 o 
 -12   5   8    10278.70    10483.28    131.60 o 
 -11   5   8     8270.98     8506.87    102.99 o 
 -10   5   8       11.26       54.03     10.61 o 
  -9   5   8      111.95       96.55     12.46 o 
  -8   5   8    11855.41    12165.94    100.78 o 
  -7   5   8    21303.37    21047.41    159.97 o 
  -6   5   8    10283.00    10556.43    111.51 o 
  -5   5   8       39.27       66.04     10.64 o 
  -4   5   8     4842.03     4736.44    351.02 o 
  -3   5   8    28775.78    27896.06    179.45 o 
  -2   5   8    11815.56    11577.35    144.11 o 
  -1   5   8      792.26      711.84     25.81 o 
   0   5   8     2022.85     2261.92     43.95 o 
   1   5   8     9181.97     9065.26    102.46 o 
   2   5   8     7606.71     7405.15     90.53 o 
   3   5   8     9475.17     9675.89    109.08 o 
   4   5   8      124.43      111.14     17.75 o 
   5   5   8     2407.95     2567.46     86.84 o 
   6   5   8     4536.99     4426.89    132.24 o 
   7   5   8     4263.73     4423.14    144.96 o 
   8   5   8      661.12      698.76     56.03 o 
   9   5   8      437.66      418.78     66.20 o 
 -14   6   8     4923.84     4970.40    227.03 o 
 -13   6   8    11042.83    11220.73    219.67 o 
 -12   6   8      618.63      624.24     31.84 o 
 -11   6   8     2541.05     2640.51     62.73 o 
 -10   6   8     5037.21     5216.90     72.17 o 
  -9   6   8    29019.42    29347.69    218.77 o 
  -8   6   8     4083.88     4163.42     60.81 o 
  -7   6   8     1030.06     1043.21     28.70 o 
  -6   6   8    11786.18    11875.25    118.58 o 
  -5   6   8    91136.54    88172.68    454.54 o 
  -4   6   8     2284.62     2132.50     46.05 o 
  -3   6   8       90.89       84.33     17.62 o 
  -2   6   8     2048.37     2073.44     31.35 o 
  -1   6   8    91486.52    91299.06    435.75 o 
   0   6   8    21751.94    22071.63    155.75 o 
   1   6   8      289.90      247.93     18.16 o 
   2   6   8       79.08      118.88     20.83 o 
   3   6   8    33828.82    34695.14    267.73 o 
   4   6   8     8986.95     8956.23    128.36 o 
   5   6   8    18241.85    18849.68    288.07 o 
   6   6   8      250.66      262.21     52.17 o 
   7   6   8    15607.25    16677.72    331.28 o 
   8   6   8     2480.69     2558.55    112.09 o 
   9   6   8     7254.41     7338.51    252.09 o 
 -14   7   8      493.68      481.76     58.65 o 
 -13   7   8     5324.03     5431.13    158.15 o 
 -12   7   8    16658.14    17335.02    297.11 o 
 -11   7   8    19102.53    19582.70    223.80 o 
 -10   7   8      402.19      441.80     24.14 o 
  -9   7   8      310.01      325.54     23.03 o 
  -8   7   8     8113.08     8124.39     84.26 o 
  -7   7   8    44573.37    44451.40    308.83 o 
  -6   7   8    10636.00    10895.86    103.99 o 
  -5   7   8       28.42       48.71     20.98 o 
  -4   7   8     8182.19     8075.24    107.11 o 
  -3   7   8    71096.13    70763.63    435.58 o 
  -2   7   8    19279.22    20366.90    184.64 o 
  -1   7   8     3456.13     3464.76     47.36 o 
   0   7   8     3524.59     3546.28     50.23 o 
   1   7   8    26559.03    27030.63    201.94 o 
   2   7   8     2192.80     2155.98     53.85 o 
   3   7   8     2229.67     2155.39     54.03 o 
   4   7   8     1067.53      952.08     55.38 o 
   5   7   8     8609.45     8914.04    234.18 o 
   6   7   8     6851.33     6951.49    179.34 o 
   7   7   8    13067.27    13106.09    225.66 o 
   8   7   8      485.38      499.08     55.77 o 
 -14   8   8     1552.04     1617.76    171.68 o 
 -13   8   8      513.83      438.13     50.26 o 
 -12   8   8       11.38       35.94     14.27 o 
 -11   8   8     2696.90     2644.29     65.10 o 
 -10   8   8     5994.07     6008.73     92.82 o 
  -9   8   8     1002.59      924.64     39.01 o 
  -8   8   8     5649.66     5578.11     88.54 o 
  -7   8   8      712.52      755.09     36.02 o 
  -6   8   8    12840.67    13109.19    112.96 o 
  -5   8   8    12932.20    12602.29    133.64 o 
  -4   8   8    10935.54    11266.30    120.05 o 
  -3   8   8     2215.29     2380.29     54.07 o 
  -2   8   8     7756.11     7830.85    103.42 o 
  -1   8   8     3721.72     3461.68     51.70 o 
   0   8   8    17650.64    17909.70    146.24 o 
   1   8   8     1000.87     1026.93     33.61 o 
   2   8   8      906.23      946.16     38.01 o 
   3   8   8     1213.75     1262.45     50.60 o 
   4   8   8    10179.06    10538.69    187.72 o 
   5   8   8     5456.70     5635.35    152.07 o 
   6   8   8      355.96      275.51     39.55 o 
   7   8   8      110.12      134.84     33.44 o 
   8   8   8     4022.29     3948.72    136.63 o 
 -13   9   8      672.05      586.06     48.83 o 
 -12   9   8     1239.13     1280.14     51.23 o 
 -11   9   8      506.64      488.43     28.55 o 
 -10   9   8     3187.43     3054.20     68.29 o 
  -9   9   8       25.86       50.25     12.23 o 
  -8   9   8     2877.00     2999.98     58.49 o 
  -7   9   8      365.13      383.35     29.23 o 
  -6   9   8     5884.46     6084.30     71.14 o 
  -5   9   8      417.84      446.57     26.59 o 
  -4   9   8    10982.20    11006.02    127.83 o 
  -3   9   8     2452.51     2388.58     61.04 o 
  -2   9   8     7149.17     7015.20     80.31 o 
  -1   9   8      137.59      125.48     16.50 o 
   0   9   8     4105.37     4125.60     89.15 o 
   1   9   8     1891.83     1886.85     49.46 o 
   2   9   8    12204.04    11830.19    128.21 o 
   3   9   8     1399.64     1282.77     58.56 o 
   4   9   8      693.93      716.62     45.05 o 
   5   9   8      137.13      175.54     38.40 o 
   6   9   8     5964.38     6001.10    159.93 o 
   7   9   8      106.46       27.26     46.70 o 
   8   9   8      166.65      129.04     36.39 o 
 -13  10   8       13.65       32.29     39.76 o 
 -12  10   8      714.10      802.90     59.54 o 
 -11  10   8      226.15      201.47     23.54 o 
 -10  10   8      605.67      581.12     31.17 o 
  -9  10   8       44.56       36.79     13.12 o 
  -8  10   8     4940.68     4832.31     81.65 o 
  -7  10   8      152.64      149.94     14.46 o 
  -6  10   8      424.95      442.55     32.22 o 
  -5  10   8       66.13       80.63     18.42 o 
  -4  10   8    12546.35    12717.02    147.69 o 
  -3  10   8      661.57      581.51     39.74 o 
  -2  10   8      394.62      459.09     35.08 o 
  -1  10   8       49.00       65.09     30.15 o 
   0  10   8     3463.01     3379.24     65.23 o 
   1  10   8      906.11      918.22     34.78 o 
   2  10   8      168.11      208.71     27.61 o 
   3  10   8     1618.09     1560.23     58.16 o 
   4  10   8     2269.56     2182.51     77.02 o 
   5  10   8      206.87      284.31     49.79 o 
   6  10   8       73.49      126.39     34.49 o 
   7  10   8       20.27       84.24     28.11 o 
 -13  11   8      216.79      144.70     62.99 o 
 -12  11   8     3706.57     3654.40    134.72 o 
 -11  11   8       11.02       56.15     16.81 o 
 -10  11   8      131.51      131.78     19.24 o 
  -9  11   8      242.48      277.15     25.30 o 
  -8  11   8     3382.59     3345.10     70.94 o 
  -7  11   8     5004.77     5091.85     69.77 o 
  -6  11   8      118.49      113.03     21.89 o 
  -5  11   8     2411.01     2321.06     65.85 o 
  -4  11   8     2768.33     2795.02     79.21 o 
  -3  11   8     4646.74     4717.91    101.72 o 
  -2  11   8    11525.02    11659.77    146.82 o 
  -1  11   8     1502.16     1375.71     33.76 o 
   0  11   8       30.47       34.63     18.77 o 
   1  11   8     2750.75     2749.64     89.73 o 
   2  11   8     2739.67     2696.50     73.97 o 
   3  11   8     3121.67     2988.69    103.20 o 
   4  11   8        5.28      -20.09     27.62 o 
   5  11   8     2451.21     2475.39    139.49 o 
   6  11   8     3404.17     3229.74    119.35 o 
   7  11   8     3435.84     3429.95    152.25 o 
 -12  12   8     1611.90     1702.11    126.07 o 
 -11  12   8     2592.99     2834.60    133.00 o 
 -10  12   8     6587.77     6662.02    152.49 o 
  -9  12   8    17216.48    17736.41    239.16 o 
  -8  12   8       58.91       65.44     16.09 o 
  -7  12   8      739.57      711.74     23.63 o 
  -6  12   8     7027.35     6960.73    127.13 o 
  -5  12   8    21640.79    21673.71    245.22 o 
  -4  12   8     1078.70     1184.14     52.77 o 
  -3  12   8       23.43       55.29     17.86 o 
  -2  12   8     1144.75     1170.20     53.03 o 
  -1  12   8    23524.32    24281.22    249.55 o 
   0  12   8     6158.05     6234.67    105.52 o 
   1  12   8     3268.97     3282.57     80.41 o 
   2  12   8      551.19      549.95     45.71 o 
   3  12   8    10470.87    10687.50    186.22 o 
   4  12   8     8481.50     8446.75    172.39 o 
   5  12   8     4119.73     4138.27    190.14 o 
   6  12   8      155.55      206.10     40.41 o 
 -12  13   8     6495.63     6295.47    301.23 o 
 -11  13   8     7597.99     7751.79    207.28 o 
 -10  13   8       79.03       92.82     34.29 o 
  -9  13   8     1630.16     1669.49     76.68 o 
  -8  13   8    11114.28    11277.64    172.00 o 
  -7  13   8    30016.52    31403.51    868.90 o 
  -6  13   8     2286.98     2161.41     84.80 o 
  -5  13   8      168.72      151.86     34.49 o 
  -4  13   8     8479.73     8322.02    189.31 o 
  -3  13   8    23485.84    23588.17    337.34 o 
  -2  13   8     3482.88     3582.33    104.25 o 
  -1  13   8      247.37      216.74     19.17 o 
   0  13   8     4560.02     4552.14    109.12 o 
   1  13   8    18360.75    19050.73    256.14 o 
   2  13   8     6517.53     6500.99    129.82 o 
   3  13   8     3537.07     3640.60    107.51 o 
   4  13   8       48.65       81.79     20.57 o 
   5  13   8    10923.64    10973.92    226.92 o 
   6  13   8     4133.67     4225.08    196.59 o 
 -11  14   8     1528.10     1659.35    118.87 o 
 -10  14   8     5219.16     5297.87    189.41 o 
  -9  14   8     2411.57     2584.39    123.35 o 
  -8  14   8     2815.63     2724.76    117.01 o 
  -7  14   8     1364.93     1233.39     83.32 o 
  -6  14   8     7546.67     7651.78    198.48 o 
  -5  14   8     7163.31     7157.87    268.07 o 
  -4  14   8     4092.78     4201.77    147.02 o 
  -3  14   8      755.33      751.21     69.46 o 
  -2  14   8     2055.09     2038.27    111.99 o 
  -1  14   8     7286.68     7596.44    153.34 o 
   0  14   8    11316.38    11255.33    180.02 o 
   1  14   8      603.10      699.67     71.57 o 
   2  14   8      694.42      742.13     61.30 o 
   3  14   8     3320.45     3424.98     98.05 o 
   4  14   8     5992.41     5971.25    153.33 o 
   5  14   8     3859.73     3608.11    155.29 o 
 -10  15   8      511.98      504.33     68.62 o 
  -9  15   8      186.58      197.49     35.72 o 
  -8  15   8     4026.78     3985.01    147.89 o 
  -7  15   8      155.92      155.87     33.47 o 
  -6  15   8     2819.56     2893.85    134.18 o 
  -5  15   8       10.77       80.77     26.68 o 
  -4  15   8     1466.16     1423.68     79.72 o 
  -3  15   8      667.38      544.46     75.81 o 
  -2  15   8     6706.16     6724.49    186.68 o 
  -1  15   8      560.66      548.30     40.56 o 
   0  15   8     1571.09     1416.93     60.59 o 
   1  15   8       56.38       94.79     24.37 o 
   2  15   8     4005.09     4261.20    126.03 o 
   3  15   8      344.57      289.08     48.15 o 
   4  15   8       57.71       70.80     28.55 o 
  -9  16   8       13.25       53.42     27.18 o 
  -8  16   8      574.60      545.16     61.96 o 
  -7  16   8        0.07       61.38     30.65 o 
  -6  16   8     1820.56     1780.85    115.94 o 
  -5  16   8      107.91      163.99     40.01 o 
  -4  16   8     3322.75     3538.44    152.55 o 
  -3  16   8      152.29      136.75     40.11 o 
  -2  16   8      270.93      184.93     38.12 o 
  -1  16   8      402.91      492.74     49.76 o 
   0  16   8     3662.07     3873.54    149.73 o 
   1  16   8       16.47       81.25     24.85 o 
   2  16   8       20.24       52.35     27.00 o 
   3  16   8      326.97      292.91     73.51 o 
  -8  17   8      480.29      325.98     59.77 o 
  -7  17   8      996.81     1045.69    102.55 o 
  -6  17   8      642.12      749.24     70.81 o 
  -5  17   8      120.00       86.77     49.82 o 
  -4  17   8       94.28       85.51     79.07 o 
  -3  17   8      133.33      175.73     47.35 o 
  -2  17   8      169.02      236.65     48.95 o 
  -1  17   8       16.24       77.83     35.87 o 
   0  17   8      116.88      155.21     59.99 o 
   1  17   8     1301.48     1127.89    151.26 o 
   2  17   8     1383.92     1352.28    108.01 o 
  -6  18   8     1056.91      955.34     80.09 o 
  -5  18   8     8997.37     9348.54    347.61 o 
  -4  18   8      277.45      108.70     47.58 o 
  -3  18   8       24.67       91.31     32.99 o 
  -2  18   8       28.97       95.87     28.98 o 
  -1  18   8     5927.41     6204.54    338.69 o 
   0  18   8     2160.46     2006.60    145.13 o 
 -15   1   9     1247.94     1420.68    148.44 o 
 -14   1   9      262.09      307.26     84.98 o 
 -13   1   9     2202.07     2177.71     52.17 o 
 -12   1   9     6381.80     6510.74    169.90 o 
 -11   1   9     1475.06     1593.37     72.83 o 
 -10   1   9      984.36      924.80     53.11 o 
  -9   1   9       70.90      100.67     19.88 o 
  -8   1   9    15547.82    15882.60    215.93 o 
  -7   1   9      221.49      241.32     40.61 o 
  -6   1   9     2170.51     2198.76     21.79 o 
  -5   1   9     2455.53     2641.35     28.08 o 
  -4   1   9    27862.43    27685.89    162.45 o 
  -3   1   9     1402.86     1449.35     28.96 o 
  -2   1   9     1087.00     1131.86     27.32 o 
  -1   1   9      367.51      409.53     21.28 o 
   0   1   9    24836.08    25124.66    168.04 o 
   1   1   9      764.22      846.40     33.32 o 
   2   1   9     1757.51     1891.99     47.26 o 
   3   1   9     1725.53     1760.31     51.04 o 
   4   1   9     9764.00     9667.28    114.03 o 
   5   1   9      150.14      145.04     56.64 o 
   6   1   9     7810.05     7976.16    201.41 o 
   7   1   9       49.07       34.12     59.99 o 
   8   1   9     4881.00     4705.89    150.12 o 
   9   1   9      134.67      151.82     40.19 o 
 -15   2   9      537.86      406.91    127.33 o 
 -14   2   9     2580.13     2487.04    143.10 o 
 -13   2   9     2546.40     2656.81     55.51 o 
 -12   2   9      432.54      420.49     26.70 o 
 -11   2   9     7081.02     7071.68     89.96 o 
 -10   2   9     6506.32     6437.25    152.31 o 
  -9   2   9     8841.59     8855.78    139.39 o 
  -8   2   9      209.23      187.60     12.83 o 
  -7   2   9     4394.80     4389.78     61.10 o 
  -6   2   9    13373.36    12957.88     89.82 o 
  -5   2   9     1022.00     1107.26     22.17 o 
  -4   2   9     2096.12     2134.48     30.33 o 
  -3   2   9     3740.67     3826.38     40.08 o 
  -2   2   9    38944.00    38993.99    243.03 o 
  -1   2   9     3925.95     4199.76     48.76 o 
   0   2   9    11048.00    11043.28     95.41 o 
   1   2   9      810.09      900.22     35.07 o 
   2   2   9    17631.79    17809.04    153.04 o 
   3   2   9     3196.61     3262.45     60.28 o 
   4   2   9     6400.44     6493.11     97.59 o 
   5   2   9      965.29      901.83     57.25 o 
   6   2   9     4105.69     4211.70    129.20 o 
   7   2   9      172.65      160.00     32.55 o 
   8   2   9     3475.29     3425.96    125.41 o 
   9   2   9       20.08       93.92     38.84 o 
 -15   3   9       43.49       72.89     34.21 o 
 -14   3   9      154.17      142.79     30.31 o 
 -13   3   9      229.03      186.43     18.99 o 
 -12   3   9      949.46      932.22     25.18 o 
 -11   3   9      952.21      979.92     30.08 o 
 -10   3   9       77.95       62.16     12.13 o 
  -9   3   9      132.46      121.92     16.90 o 
  -8   3   9      680.35      649.32     21.90 o 
  -7   3   9      167.34      173.65     39.93 o 
  -6   3   9     3933.91     4183.98     38.94 o 
  -5   3   9     5974.01     6209.14     73.09 o 
  -4   3   9     2741.94     3051.77     39.22 o 
  -3   3   9      871.38      940.80     22.51 o 
  -2   3   9     1537.77     1603.93     30.26 o 
  -1   3   9     1014.47     1043.76     29.88 o 
   0   3   9     2114.16     2222.86     41.53 o 
   1   3   9      208.84      266.16     18.40 o 
   2   3   9       93.15       79.32     14.14 o 
   3   3   9     1138.07     1117.34     44.38 o 
   4   3   9      718.20      703.18     38.05 o 
   5   3   9       79.92       76.69     24.88 o 
   6   3   9       31.27       16.88     39.37 o 
   7   3   9      391.52      375.18     61.15 o 
   8   3   9      143.29      156.53     33.03 o 
   9   3   9        6.77       44.91     31.09 o 
 -15   4   9      989.82      983.72    183.69 o 
 -14   4   9      557.92      599.01     87.75 o 
 -13   4   9     1304.58     1269.65     42.41 o 
 -12   4   9        1.78       43.03     12.29 o 
 -11   4   9     3243.98     3194.67     59.05 o 
 -10   4   9     1107.64     1081.85     24.93 o 
  -9   4   9      368.53      337.87     15.76 o 
  -8   4   9      379.53      375.56     16.12 o 
  -7   4   9     4994.03     5044.50     63.99 o 
  -6   4   9    10399.01    10051.53    100.74 o 
  -5   4   9      478.48      480.09     23.85 o 
  -4   4   9     5634.72     5783.24     84.84 o 
  -3   4   9     2036.60     1875.67     31.61 o 
  -2   4   9     5650.56     5446.40     66.05 o 
  -1   4   9    10285.55    11204.22     90.57 o 
   0   4   9      760.11      758.99     28.31 o 
   1   4   9      922.22      913.03     31.31 o 
   2   4   9     3069.76     2854.18     62.71 o 
   3   4   9      370.80      393.12     28.14 o 
   4   4   9     1965.91     1939.51     68.77 o 
   5   4   9      103.72       98.79     18.75 o 
   6   4   9      208.13      137.76     34.17 o 
   7   4   9      168.58      173.56     28.46 o 
   8   4   9     2120.01     2123.89    118.36 o 
 -15   5   9     1069.63      952.36    100.15 o 
 -14   5   9      119.32      152.01     48.85 o 
 -13   5   9      588.57      503.47     34.68 o 
 -12   5   9     3251.89     2982.10     93.49 o 
 -11   5   9      267.81      250.94     24.71 o 
 -10   5   9     1224.49     1224.26     27.88 o 
  -9   5   9     3358.89     3335.68     46.36 o 
  -8   5   9    30820.53    31637.41    285.03 o 
  -7   5   9     5825.45     6428.91     71.18 o 
  -6   5   9      133.08      202.70     17.13 o 
  -5   5   9     9025.88     9257.84     84.35 o 
  -4   5   9    34995.86    35287.09    196.81 o 
  -3   5   9       32.84       15.13      9.36 o 
  -2   5   9     2204.73     2076.56     38.11 o 
  -1   5   9       72.12       62.05     14.58 o 
   0   5   9    15344.18    15280.15    122.72 o 
   1   5   9     1176.89     1205.88     38.94 o 
   2   5   9     1994.19     1844.70     46.57 o 
   3   5   9       22.30       62.96     16.25 o 
   4   5   9     8970.91     9134.73    154.05 o 
   5   5   9     1672.33     1535.96     81.45 o 
   6   5   9     1278.23     1195.67     98.53 o 
   7   5   9      728.70      791.17     69.66 o 
   8   5   9     1099.74     1079.91     77.58 o 
 -14   6   9        2.50       21.70     28.12 o 
 -13   6   9      126.09       92.59     15.42 o 
 -12   6   9      965.08      898.42     41.90 o 
 -11   6   9       57.99       74.60     11.67 o 
 -10   6   9       45.11       42.98     10.58 o 
  -9   6   9      151.10      164.21     14.16 o 
  -8   6   9      836.97      776.09     25.50 o 
  -7   6   9     2666.53     2651.40     48.39 o 
  -6   6   9     3989.37     4156.97     63.76 o 
  -5   6   9      168.99      207.98     20.36 o 
  -4   6   9     4744.80     4978.26     77.23 o 
  -3   6   9     1687.63     1848.08     27.46 o 
  -2   6   9     3171.96     3119.21     46.19 o 
  -1   6   9     2260.86     2424.46     41.56 o 
   0   6   9     4467.21     4540.98     64.62 o 
   1   6   9      372.83      438.54     23.55 o 
   2   6   9     1730.73     1705.96     49.60 o 
   3   6   9      249.55      201.67     21.29 o 
   4   6   9        1.01       86.89     20.31 o 
   5   6   9      123.12      119.87     34.00 o 
   6   6   9      339.35      240.27     40.35 o 
   7   6   9      515.11      471.38     76.73 o 
   8   6   9        9.73       88.36     23.48 o 
 -14   7   9      980.42      976.05     96.05 o 
 -13   7   9       15.25       53.79     24.69 o 
 -12   7   9     3701.72     3661.75     81.75 o 
 -11   7   9      118.32       80.96     14.72 o 
 -10   7   9     6094.86     6147.92     95.30 o 
  -9   7   9       35.22       48.14     17.33 o 
  -8   7   9     5347.10     5117.63     59.47 o 
  -7   7   9      810.96      781.15     25.55 o 
  -6   7   9      872.82      770.91     57.30 o 
  -5   7   9      506.40      638.76     30.13 o 
  -4   7   9    12595.66    12571.09    125.22 o 
  -3   7   9     1225.73     1079.81     38.18 o 
  -2   7   9     7530.00     7532.58     89.32 o 
  -1   7   9      259.36      268.20     18.80 o 
   0   7   9    11829.42    11834.82    111.56 o 
   1   7   9     1558.63     1574.29     59.60 o 
   2   7   9     2586.12     2539.61     88.86 o 
   3   7   9     1375.47     1385.01     79.81 o 
   4   7   9     2451.55     2407.01     75.38 o 
   5   7   9      244.26      245.39     29.98 o 
   6   7   9      835.23      852.34     71.59 o 
   7   7   9      695.17      607.40     49.65 o 
   8   7   9      137.34      106.82     26.14 o 
 -14   8   9     4596.06     4639.15    271.49 o 
 -13   8   9      575.18      660.42     63.42 o 
 -12   8   9      177.31      162.22     19.92 o 
 -11   8   9      860.36      912.34     36.67 o 
 -10   8   9     3586.72     3521.39     63.87 o 
  -9   8   9     2870.66     2843.02     59.90 o 
  -8   8   9      110.68       70.42     11.10 o 
  -7   8   9     3698.41     3531.69     49.23 o 
  -6   8   9    21586.10    21469.64    206.64 o 
  -5   8   9     3181.83     3104.36     75.45 o 
  -4   8   9    11629.25    11682.50    129.54 o 
  -3   8   9      881.06      901.52     51.99 o 
  -2   8   9    12023.26    12148.24    104.46 o 
  -1   8   9      918.90      927.94     31.30 o 
   0   8   9     3424.99     3401.45     60.57 o 
   1   8   9      121.54       98.70     13.99 o 
   2   8   9    11326.92    11673.69    148.22 o 
   3   8   9       13.49       86.07     22.43 o 
   4   8   9     3679.70     3801.60    107.61 o 
   5   8   9      888.12      881.08     69.35 o 
   6   8   9     2015.33     2205.45    109.80 o 
   7   8   9        9.04       32.00     25.11 o 
 -14   9   9        0.76      -13.24     78.47 o 
 -13   9   9      346.52      270.27     44.91 o 
 -12   9   9     1277.35     1248.99     54.30 o 
 -11   9   9      104.63       99.90     17.73 o 
 -10   9   9      797.31      710.36     31.13 o 
  -9   9   9       71.37       64.59     16.01 o 
  -8   9   9       96.28      122.99     15.57 o 
  -7   9   9        4.23       26.93     15.60 o 
  -6   9   9      834.84      794.44     47.79 o 
  -5   9   9      176.95      123.71     20.66 o 
  -4   9   9      203.39      282.78     31.07 o 
  -3   9   9      454.27      527.08     33.61 o 
  -2   9   9       39.06       60.36     16.66 o 
  -1   9   9      872.35      889.30     32.78 o 
   0   9   9     1027.84      943.04     36.07 o 
   1   9   9        9.24       61.74     13.33 o 
   2   9   9      792.70      825.40     46.01 o 
   3   9   9        3.28       62.29     28.84 o 
   4   9   9       70.43       25.65     31.26 o 
   5   9   9        1.72      -13.05     25.80 o 
   6   9   9      681.03      678.76     62.26 o 
   7   9   9        7.62       98.21     31.61 o 
 -13  10   9     1361.59     1236.00     65.37 o 
 -12  10   9       92.32       73.09     27.79 o 
 -11  10   9       71.30       51.09     13.17 o 
 -10  10   9       60.68       94.97     15.34 o 
  -9  10   9     2480.36     2494.83     62.57 o 
  -8  10   9      146.32      173.72     23.82 o 
  -7  10   9      222.50      269.22     23.01 o 
  -6  10   9      469.28      397.00     32.37 o 
  -5  10   9     4993.28     5067.94    117.77 o 
  -4  10   9        3.99       28.52     15.41 o 
  -3  10   9       16.50       75.69     20.11 o 
  -2  10   9      353.94      358.83     19.09 o 
  -1  10   9      594.11      646.72     30.76 o 
   0  10   9      749.47      679.09     29.27 o 
   1  10   9      233.64      181.06     27.50 o 
   2  10   9      969.30      951.40     44.39 o 
   3  10   9        7.50       79.44     17.36 o 
   4  10   9       36.13       45.51     24.03 o 
   5  10   9        0.65       66.79     25.76 o 
   6  10   9     1568.60     1540.47     91.55 o 
   7  10   9       86.16       74.10     46.80 o 
 -13  11   9     1207.18     1143.69     65.60 o 
 -12  11   9     2373.19     2234.19     98.92 o 
 -11  11   9     1679.33     1667.87     60.62 o 
 -10  11   9      150.08      114.30     15.59 o 
  -9  11   9     2106.49     1936.68     51.50 o 
  -8  11   9     4644.23     4542.14     87.04 o 
  -7  11   9      762.21      712.15     38.47 o 
  -6  11   9        0.42       47.06     16.42 o 
  -5  11   9      556.42      618.71     35.76 o 
  -4  11   9     9597.28     9714.76    134.11 o 
  -3  11   9       69.94       92.00     16.95 o 
  -2  11   9      286.72      292.45     34.78 o 
  -1  11   9        4.90       35.19     23.19 o 
   0  11   9     5544.78     5675.10     92.37 o 
   1  11   9       81.30      110.98     29.58 o 
   2  11   9      832.81      820.36     44.36 o 
   3  11   9        1.11       25.73     24.02 o 
   4  11   9     4172.80     4041.54    107.94 o 
   5  11   9      488.32      329.18     53.20 o 
   6  11   9     2874.77     2979.70    147.48 o 
 -12  12   9      153.22      160.36     26.39 o 
 -11  12   9     2491.25     2345.95    103.24 o 
 -10  12   9     1278.62     1056.38     52.79 o 
  -9  12   9      809.53      797.70     40.44 o 
  -8  12   9      960.72      976.13     49.10 o 
  -7  12   9       22.54       78.69     19.09 o 
  -6  12   9      510.06      519.72     39.29 o 
  -5  12   9      254.35      296.60     27.63 o 
  -4  12   9       78.46      108.16     18.86 o 
  -3  12   9      184.68      170.29     23.86 o 
  -2  12   9     3051.53     3258.73    108.99 o 
  -1  12   9      551.77      606.21     27.17 o 
   0  12   9      582.58      542.18     32.56 o 
   1  12   9      830.97      748.45     40.12 o 
   2  12   9     1889.15     1922.74     66.09 o 
   3  12   9       38.99       39.54     26.78 o 
   4  12   9     1458.48     1330.23     87.47 o 
   5  12   9      535.77      524.04     48.46 o 
   6  12   9        7.86       95.47     43.49 o 
 -12  13   9       30.11       37.14     28.12 o 
 -11  13   9      128.66      170.38     29.56 o 
 -10  13   9     1012.86     1159.16     90.05 o 
  -9  13   9       91.92       79.64     19.43 o 
  -8  13   9      997.34     1003.88     64.79 o 
  -7  13   9      190.95      206.78     44.93 o 
  -6  13   9     1050.09     1193.29    120.69 o 
  -5  13   9       99.42      170.74     50.31 o 
  -4  13   9     2169.16     2138.68    101.28 o 
  -3  13   9       75.55      144.75     41.93 o 
  -2  13   9      394.26      359.17     68.79 o 
  -1  13   9      156.76      192.50     35.72 o 
   0  13   9      580.07      564.32     37.16 o 
   1  13   9       43.46       62.50     27.04 o 
   2  13   9     1430.42     1489.32     69.08 o 
   3  13   9      915.89      807.22     63.94 o 
   4  13   9      385.94      463.33     57.05 o 
   5  13   9      298.58      353.45     50.80 o 
 -11  14   9     1307.68     1325.64     95.29 o 
 -10  14   9     3623.94     3607.04    134.48 o 
  -9  14   9      572.78      488.63     66.50 o 
  -8  14   9      266.41      291.00     51.42 o 
  -7  14   9      217.80      209.46     42.36 o 
  -6  14   9     3738.18     3941.37    148.68 o 
  -5  14   9      126.05      146.39     31.03 o 
  -4  14   9       18.69       52.97     37.18 o 
  -3  14   9       51.32       81.00     27.91 o 
  -2  14   9     9341.32     9466.27    217.17 o 
  -1  14   9       88.08       80.97     23.55 o 
   0  14   9     2213.75     2180.24     76.11 o 
   1  14   9      373.17      360.59     44.23 o 
   2  14   9     4583.51     4506.92    128.89 o 
   3  14   9      238.16      178.40     39.19 o 
   4  14   9     1616.21     1616.37     89.12 o 
 -10  15   9        0.27       19.88     42.77 o 
  -9  15   9      379.29      518.68    114.60 o 
  -8  15   9     1823.19     1948.30    132.33 o 
  -7  15   9      606.41      714.24     69.80 o 
  -6  15   9     1265.08     1408.24     94.93 o 
  -5  15   9     1525.23     1421.13     95.28 o 
  -4  15   9      654.88      636.53     66.01 o 
  -3  15   9       31.96       44.00     38.68 o 
  -2  15   9      433.97      391.69     88.23 o 
  -1  15   9      154.51      137.40     24.57 o 
   0  15   9      821.83      778.23     77.44 o 
   1  15   9      874.72      847.06     66.43 o 
   2  15   9      509.97      574.77     67.15 o 
   3  15   9       98.85      108.23     34.88 o 
   4  15   9       29.11       -2.12     33.72 o 
  -9  16   9      670.42      648.91     70.64 o 
  -8  16   9       84.52      122.73     47.35 o 
  -7  16   9      142.18       89.00     32.13 o 
  -6  16   9      164.33      158.76     99.98 o 
  -5  16   9     1441.59     1506.83     99.21 o 
  -4  16   9        3.36       52.94     32.68 o 
  -3  16   9       73.09      118.79     33.35 o 
  -2  16   9      603.98      615.27     88.99 o 
  -1  16   9     1989.37     2059.20    121.60 o 
   0  16   9      837.76      961.86     89.94 o 
   1  16   9       48.13      -42.14     42.14 o 
   2  16   9      264.11      303.64     79.41 o 
   3  16   9      892.12     1009.03    138.92 o 
  -8  17   9     4895.31     4663.06    200.80 o 
  -7  17   9      410.23      361.66     57.84 o 
  -6  17   9       10.91       57.74     50.83 o 
  -5  17   9     1592.60     1584.43    107.45 o 
  -4  17   9     6233.83     6207.80    233.56 o 
  -3  17   9      661.21      598.60     72.36 o 
  -2  17   9      257.25      291.21     51.01 o 
  -1  17   9      580.03      590.75     71.95 o 
   0  17   9     5114.72     5253.28    201.42 o 
   1  17   9      554.31      598.34     85.39 o 
  -6  18   9      869.68      979.61    165.91 o 
  -5  18   9       49.27       91.67     40.53 o 
  -4  18   9     1387.95     1405.45    111.02 o 
  -3  18   9     2415.38     2456.54    144.95 o 
  -2  18   9     1549.29     1543.16    126.09 o 
  -1  18   9       84.77      108.75     64.21 o 
 -15   0  10      652.24      557.30    143.18 o 
 -14   0  10     2847.84     3037.18    212.90 o 
 -13   0  10      444.44      461.70    101.29 o 
 -12   0  10      738.02      623.60    234.79 o 
 -11   0  10     2427.13     2242.70    184.66 o 
 -10   0  10     7052.02     7022.39    199.77 o 
  -9   0  10    29461.62    30835.55    844.31 o 
  -8   0  10     1889.69     1969.97     78.75 o 
  -7   0  10       14.22       43.20     19.49 o 
  -6   0  10    10061.87    10582.01    144.45 o 
  -5   0  10    10423.58    10534.59    211.91 o 
  -4   0  10     2188.55     2145.99     45.49 o 
  -3   0  10     1099.38     1230.75     38.22 o 
  -2   0  10    13167.69    13056.30    138.11 o 
  -1   0  10    11978.25    11934.65    146.41 o 
   0   0  10    10855.71    11607.57    144.72 o 
   1   0  10       66.82       55.55     19.51 o 
   2   0  10     6144.59     6204.08    150.66 o 
   3   0  10     1332.20     1194.77     58.89 o 
   4   0  10     4856.03     4883.68    177.64 o 
   5   0  10       59.92       51.70     63.75 o 
   6   0  10     8007.86     7561.48    247.23 o 
   7   0  10      105.57      199.79     63.36 o 
   8   0  10        4.21       99.28     40.08 o 
 -15   1  10     4425.08     4446.14    193.68 o 
 -14   1  10     1475.36     1581.60    125.14 o 
 -13   1  10       14.02       45.87     74.95 o 
 -12   1  10     1643.04     1588.20     99.05 o 
 -11   1  10     3945.47     4031.12    115.09 o 
 -10   1  10     1260.05     1256.24     57.26 o 
  -9   1  10     1881.77     1850.20     63.99 o 
  -8   1  10     5458.41     5384.17    103.12 o 
  -7   1  10     5251.80     5163.88     60.67 o 
  -6   1  10      399.36      502.30     14.92 o 
  -5   1  10     2338.72     2068.89     29.09 o 
  -4   1  10    16659.47    16901.68    140.23 o 
  -3   1  10     5166.28     5262.70     69.01 o 
  -2   1  10      126.41      187.45     14.53 o 
  -1   1  10     3417.25     3426.69     47.60 o 
   0   1  10    13552.23    13889.90    124.15 o 
   1   1  10      519.57      531.31     28.39 o 
   2   1  10        1.30       65.92     12.96 o 
   3   1  10      795.01      755.11     34.33 o 
   4   1  10     2726.62     2797.03    116.20 o 
   5   1  10       34.25      112.07     27.08 o 
   6   1  10      717.94      614.20     77.02 o 
   7   1  10       82.55      106.25     32.36 o 
   8   1  10     3086.86     2890.91    137.55 o 
 -15   2  10      236.55      224.66     98.45 o 
 -14   2  10      182.92      200.66     63.20 o 
 -13   2  10     4205.50     4077.08    185.42 o 
 -12   2  10     8354.57     8367.25    181.73 o 
 -11   2  10     2197.63     2274.97     89.09 o 
 -10   2  10      559.81      601.93     50.41 o 
  -9   2  10      654.32      663.42     42.63 o 
  -8   2  10    22536.55    22995.25    214.94 o 
  -7   2  10    27416.19    27435.63    177.05 o 
  -6   2  10       96.56      132.63     11.88 o 
  -5   2  10      117.16      146.99     10.27 o 
  -4   2  10     4891.91     4290.13     56.74 o 
  -3   2  10    18572.87    17925.93    130.53 o 
  -2   2  10    10156.61    10063.62     96.77 o 
  -1   2  10     1482.70     1390.46     39.29 o 
   0   2  10     8806.98     8686.68     99.31 o 
   1   2  10    15826.74    16002.05    139.50 o 
   2   2  10    10259.23    10224.16    116.68 o 
   3   2  10     2339.32     2251.73     87.38 o 
   4   2  10        2.21       29.08     18.82 o 
   5   2  10     3573.20     3570.43    118.48 o 
   6   2  10     4286.35     4123.46    133.23 o 
   7   2  10     4549.25     4770.76    143.74 o 
   8   2  10      366.85      321.49     45.64 o 
 -15   3  10     1230.10     1093.00     92.69 o 
 -14   3  10    12065.48    12189.36    504.46 o 
 -13   3  10    10118.84    10492.56    230.46 o 
 -12   3  10      212.69      230.21     24.93 o 
 -11   3  10      670.83      652.50     39.66 o 
 -10   3  10    25842.88    26627.07    227.21 o 
  -9   3  10    26332.54    26732.83    320.13 o 
  -8   3  10      212.19      194.58     12.85 o 
  -7   3  10      135.62      134.97     12.68 o 
  -6   3  10    26652.59    25873.87    144.90 o 
  -5   3  10    53566.98    52589.91    259.42 o 
  -4   3  10      355.35      498.10     16.97 o 
  -3   3  10     3509.11     3420.15     67.00 o 
  -2   3  10    18470.62    18669.42    153.92 o 
  -1   3  10    63017.58    63643.05    324.74 o 
   0   3  10    11324.68    11386.98    103.20 o 
   1   3  10     9159.25     8960.18    101.13 o 
   2   3  10     8881.64     9225.71    106.16 o 
   3   3  10    18319.95    18719.89    182.13 o 
   4   3  10    11006.56    10916.17    179.61 o 
   5   3  10     6112.77     6182.60    163.24 o 
   6   3  10        0.09       53.67     22.95 o 
   7   3  10     6366.44     6346.91    153.62 o 
   8   3  10     3920.72     3929.70    135.04 o 
 -15   4  10     1035.17     1036.38    100.98 o 
 -14   4  10      581.58      701.70    145.93 o 
 -13   4  10     5698.69     5364.09    189.74 o 
 -12   4  10    20958.15    20807.16    250.07 o 
 -11   4  10     5699.03     5763.14     71.96 o 
 -10   4  10     6537.94     6605.04     79.45 o 
  -9   4  10     4169.29     4346.87     59.97 o 
  -8   4  10    21327.92    21082.61    147.48 o 
  -7   4  10    28557.00    28389.00    183.94 o 
  -6   4  10     7627.41     7658.79     79.10 o 
  -5   4  10       26.33       40.94     19.36 o 
  -4   4  10    24741.36    24996.20    145.32 o 
  -3   4  10    50057.48    49824.45    271.27 o 
  -2   4  10    11054.82    11054.30     93.82 o 
  -1   4  10     1354.52     1336.54     37.12 o 
   0   4  10    18518.04    19014.47    145.48 o 
   1   4  10    12930.74    12629.11    132.75 o 
   2   4  10     3219.80     3126.07     58.97 o 
   3   4  10     4434.73     4671.56    111.00 o 
   4   4  10     1031.92     1015.35     51.76 o 
   5   4  10     6905.94     6769.16    190.59 o 
   6   4  10     8183.35     8447.76    191.24 o 
   7   4  10     5827.43     5952.87    174.40 o 
   8   4  10      149.28      128.99     34.52 o 
 -15   5  10     2300.33     2429.11    227.78 o 
 -14   5  10     2645.64     2366.55    151.96 o 
 -13   5  10     1840.26     1701.40     61.06 o 
 -12   5  10      116.45       71.32     11.21 o 
 -11   5  10     8514.05     8590.38     96.54 o 
 -10   5  10      281.21      324.36     19.78 o 
  -9   5  10      688.19      701.23     28.23 o 
  -8   5  10     1206.80     1197.39     27.62 o 
  -7   5  10     3861.74     3838.37     53.97 o 
  -6   5  10        8.43       29.03     10.72 o 
  -5   5  10     7495.31     7454.11     78.40 o 
  -4   5  10     4754.89     4644.51     50.52 o 
  -3   5  10      527.40      445.34     19.72 o 
  -2   5  10      351.00      281.74     17.63 o 
  -1   5  10     3900.53     3771.57     60.97 o 
   0   5  10    13745.00    13684.49    145.09 o 
   1   5  10     2571.21     2471.81     49.86 o 
   2   5  10       76.59      107.89     16.79 o 
   3   5  10     1602.44     1532.33     94.79 o 
   4   5  10     6022.47     5929.42    150.00 o 
   5   5  10     4550.18     4671.20    136.63 o 
   6   5  10       52.20      105.06     32.03 o 
   7   5  10      599.63      605.07     62.54 o 
   8   5  10     2473.24     2443.43    123.84 o 
 -15   6  10        3.59        1.02     46.51 o 
 -14   6  10     2347.31     2347.05    135.95 o 
 -13   6  10     2788.61     2596.51     94.55 o 
 -12   6  10     2629.75     2412.30     62.61 o 
 -11   6  10       15.64       35.50     10.79 o 
 -10   6  10     4440.61     4576.51     80.22 o 
  -9   6  10      458.46      519.98     24.73 o 
  -8   6  10       18.68       47.14      9.73 o 
  -7   6  10       11.77       33.93     12.56 o 
  -6   6  10     3177.65     3005.93     60.49 o 
  -5   6  10     5292.16     5117.04     59.56 o 
  -4   6  10     1020.42     1204.12     28.03 o 
  -3   6  10      154.39      194.39     13.08 o 
  -2   6  10    12512.07    12311.85    102.35 o 
  -1   6  10       30.30       74.86     13.24 o 
   0   6  10     2176.86     2256.76     45.68 o 
   1   6  10      187.22      156.30     29.05 o 
   2   6  10     6327.58     6388.14     94.94 o 
   3   6  10       25.69       95.02     21.35 o 
   4   6  10     1589.94     1547.82     75.60 o 
   5   6  10      167.50      218.42     38.87 o 
   6   6  10     7503.66     7579.19    188.83 o 
   7   6  10      432.45      468.83     56.57 o 
 -14   7  10     1772.71     1617.24    119.12 o 
 -13   7  10        3.70       34.59     15.99 o 
 -12   7  10      190.22      183.34     22.36 o 
 -11   7  10     4435.98     4465.67     84.38 o 
 -10   7  10      306.45      269.96     21.54 o 
  -9   7  10       90.71       92.32     15.08 o 
  -8   7  10     4247.04     4169.42     54.52 o 
  -7   7  10     2286.40     2208.21     35.65 o 
  -6   7  10        1.97       37.67     18.57 o 
  -5   7  10     1795.19     1720.77     49.12 o 
  -4   7  10     3872.28     3842.79     68.80 o 
  -3   7  10     1113.39     1043.56     30.66 o 
  -2   7  10     1184.59     1179.06     32.94 o 
  -1   7  10     3151.33     3023.12     57.12 o 
   0   7  10     9539.74     9362.37    104.05 o 
   1   7  10     1190.94     1216.19     37.90 o 
   2   7  10        0.33       42.46     12.00 o 
   3   7  10      266.02      325.18     36.19 o 
   4   7  10     6662.24     6344.40    145.82 o 
   5   7  10        5.33       95.10     31.71 o 
   6   7  10       54.76       91.89     26.68 o 
   7   7  10       16.75       46.31     29.16 o 
 -14   8  10      128.52      166.44     34.87 o 
 -13   8  10     1862.63     1704.12     96.06 o 
 -12   8  10     4903.57     4983.83    112.86 o 
 -11   8  10     1537.30     1490.78     52.25 o 
 -10   8  10      429.75      421.64     28.23 o 
  -9   8  10       13.61       25.56     15.11 o 
  -8   8  10     3845.87     3923.23     67.58 o 
  -7   8  10     6180.38     6339.74     67.92 o 
  -6   8  10        7.35       47.10     13.66 o 
  -5   8  10      558.41      500.39     31.09 o 
  -4   8  10     1052.18     1041.74     48.48 o 
  -3   8  10    13309.61    13286.76    151.50 o 
  -2   8  10     3676.99     3648.07     59.77 o 
  -1   8  10       84.00      100.98     14.31 o 
   0   8  10     4078.02     4355.12     64.70 o 
   1   8  10     5330.31     5350.19     92.13 o 
   2   8  10      678.30      628.64     42.93 o 
   3   8  10      780.41      874.66     48.27 o 
   4   8  10     1608.25     1464.62     69.95 o 
   5   8  10     9805.50     9930.44    224.12 o 
   6   8  10     1924.76     1944.89     96.28 o 
   7   8  10     2123.95     2181.42    126.13 o 
 -14   9  10     7252.49     6835.66    410.34 o 
 -13   9  10     6137.23     5965.77    129.63 o 
 -12   9  10     2921.96     3039.31     81.69 o 
 -11   9  10      936.85      944.62     39.52 o 
 -10   9  10     8082.71     8055.94     98.13 o 
  -9   9  10    13745.19    13620.70    147.69 o 
  -8   9  10      410.37      394.93     29.65 o 
  -7   9  10      182.49      135.10     27.12 o 
  -6   9  10     7223.83     7243.41    110.00 o 
  -5   9  10    27610.92    27861.33    255.98 o 
  -4   9  10      234.12      230.68     31.58 o 
  -3   9  10     3683.48     3859.07    106.82 o 
  -2   9  10     3734.07     3533.03     49.21 o 
  -1   9  10    36515.65    37067.82    293.66 o 
   0   9  10     1025.16     1046.92     34.07 o 
   1   9  10     7755.25     7937.82    135.82 o 
   2   9  10     2770.81     2805.70     75.98 o 
   3   9  10    15533.49    15509.04    224.03 o 
   4   9  10     4698.24     4607.90    124.26 o 
   5   9  10     7792.13     8196.32    176.25 o 
   6   9  10      110.20       61.42     24.75 o 
   7   9  10     7145.82     7305.60    294.43 o 
 -13  10  10     1824.19     1613.05     79.37 o 
 -12  10  10     9946.40     9846.51    159.00 o 
 -11  10  10     2524.72     2453.64     67.08 o 
 -10  10  10     2133.03     1985.09     78.21 o 
  -9  10  10      863.11      840.06     30.34 o 
  -8  10  10     9220.13     9371.59    121.64 o 
  -7  10  10    18090.51    18326.05    228.30 o 
  -6  10  10      112.58      100.41     22.84 o 
  -5  10  10      544.28      503.89     35.21 o 
  -4  10  10    15802.50    15667.98    174.65 o 
  -3  10  10    17083.91    17180.72    206.49 o 
  -2  10  10     2139.21     2129.16     55.91 o 
  -1  10  10     6320.70     6191.26     83.84 o 
   0  10  10     2918.95     3021.35     75.02 o 
   1  10  10    12727.07    13067.40    185.61 o 
   2  10  10     4897.95     5018.72    161.87 o 
   3  10  10     3547.45     3768.28    126.02 o 
   4  10  10      947.65      877.22     66.09 o 
   5  10  10     4009.05     4205.94    138.93 o 
   6  10  10     4193.56     3839.63    149.09 o 
 -13  11  10     1232.59     1246.47     81.38 o 
 -12  11  10      100.14       49.51     20.51 o 
 -11  11  10     2520.03     2354.07     72.05 o 
 -10  11  10     4669.35     4581.54     91.29 o 
  -9  11  10     5333.33     5269.40     97.68 o 
  -8  11  10      237.99      225.56     29.24 o 
  -7  11  10       79.50      128.71     28.12 o 
  -6  11  10     1603.92     1632.75     65.04 o 
  -5  11  10     2695.32     2621.84     75.77 o 
  -4  11  10      109.59      109.59     20.77 o 
  -3  11  10     3907.73     3952.35    135.95 o 
  -2  11  10     1491.60     1512.76     46.31 o 
  -1  11  10     2301.19     2365.94     73.65 o 
   0  11  10    11195.24    11156.41    162.72 o 
   1  11  10      315.05      307.80     29.37 o 
   2  11  10     2756.78     2800.57     88.81 o 
   3  11  10     2015.47     2017.90     80.69 o 
   4  11  10     2003.63     2096.39     98.94 o 
   5  11  10       34.79       56.05     53.10 o 
   6  11  10       11.22       14.81     32.37 o 
 -12  12  10      809.28      782.95     49.79 o 
 -11  12  10       56.52       82.13     21.78 o 
 -10  12  10     1080.98     1056.63     46.16 o 
  -9  12  10     4498.15     4555.37     98.63 o 
  -8  12  10      489.93      451.25     37.41 o 
  -7  12  10     2046.12     2008.22     70.41 o 
  -6  12  10     2078.97     1897.82     69.39 o 
  -5  12  10     3515.94     3223.99     84.91 o 
  -4  12  10     3009.15     2912.18     92.47 o 
  -3  12  10     1062.57     1057.99     73.27 o 
  -2  12  10     3291.46     3437.63    122.26 o 
  -1  12  10      343.95      325.23     33.79 o 
   0  12  10     3457.91     3360.51     85.15 o 
   1  12  10      766.38      783.18     54.36 o 
   2  12  10     3264.35     3220.49    100.79 o 
   3  12  10        7.30       80.69     18.47 o 
   4  12  10     1845.66     1755.54    108.10 o 
   5  12  10      528.92      377.20     69.90 o 
 -12  13  10      406.24      402.48     60.46 o 
 -11  13  10     1887.87     1965.24    105.00 o 
 -10  13  10      248.57      109.65     35.62 o 
  -9  13  10      725.88      658.91     68.37 o 
  -8  13  10     2947.33     2923.99    112.14 o 
  -7  13  10     1468.24     1504.48     80.73 o 
  -6  13  10       82.79      135.28     33.44 o 
  -5  13  10     1622.73     1478.48    110.60 o 
  -4  13  10     4709.20     4838.88    169.74 o 
  -3  13  10      313.76      382.45     41.95 o 
  -2  13  10      376.52      443.47    117.49 o 
  -1  13  10     1838.28     1793.45     55.37 o 
   0  13  10      425.43      429.35     33.21 o 
   1  13  10      329.19      410.08     43.96 o 
   2  13  10      425.10      370.12     48.67 o 
   3  13  10       54.75       46.62     23.09 o 
   4  13  10     1598.19     1655.54    102.76 o 
 -11  14  10     1023.81      954.01     78.09 o 
 -10  14  10       97.73      125.10     31.05 o 
  -9  14  10      125.53       56.67     69.40 o 
  -8  14  10     3083.08     3112.10    121.51 o 
  -7  14  10     2235.84     2384.51    116.56 o 
  -6  14  10      270.07      220.10     47.91 o 
  -5  14  10      168.15      169.26     41.01 o 
  -4  14  10      176.34      240.05     47.30 o 
  -3  14  10     2883.02     2787.00    124.05 o 
  -2  14  10     1558.51     1668.20     96.67 o 
  -1  14  10       83.10       75.95     15.24 o 
   0  14  10     1155.03     1069.28     50.73 o 
   1  14  10     1246.29     1242.58     70.57 o 
   2  14  10     1240.22     1231.85    111.13 o 
   3  14  10      873.41      883.93     73.96 o 
   4  14  10        2.53       39.78     28.14 o 
 -10  15  10     5877.23     6020.97    237.78 o 
  -9  15  10     7556.66     7907.86    256.05 o 
  -8  15  10      159.28      139.32     42.13 o 
  -7  15  10        7.99       39.41     33.50 o 
  -6  15  10     8425.14     8470.17    229.24 o 
  -5  15  10    17177.66    17775.86    399.16 o 
  -4  15  10        5.89       43.05     49.44 o 
  -3  15  10     1350.00     1395.72    102.25 o 
  -2  15  10     5183.24     5184.97    176.32 o 
  -1  15  10    16854.52    17943.53    407.59 o 
   0  15  10     1607.50     1816.14    115.29 o 
   1  15  10     2072.00     2186.54    140.82 o 
   2  15  10      407.40      464.29     53.30 o 
   3  15  10     5464.15     5434.33    280.72 o 
  -9  16  10       55.97       73.98     32.54 o 
  -8  16  10     5544.48     5786.87    205.76 o 
  -7  16  10    12767.14    13069.54    326.00 o 
  -6  16  10      681.80      619.76     72.26 o 
  -5  16  10      451.22      454.07     63.59 o 
  -4  16  10     4058.49     4359.26    155.33 o 
  -3  16  10    11621.41    11870.42    249.24 o 
  -2  16  10     1899.01     1843.14    132.83 o 
  -1  16  10     2635.47     2771.90    165.03 o 
   0  16  10     4071.96     3963.04    175.70 o 
   1  16  10     7783.83     7765.73    266.80 o 
   2  16  10      825.36      719.27     79.60 o 
  -8  17  10      118.17       78.89     41.23 o 
  -7  17  10     1288.20     1169.95     90.97 o 
  -6  17  10     3367.45     3403.80    143.78 o 
  -5  17  10     5101.36     5191.03    200.94 o 
  -4  17  10     3971.13     4171.61    159.28 o 
  -3  17  10      148.06      139.89     44.73 o 
  -2  17  10     1702.29     1802.61    139.34 o 
  -1  17  10     2686.62     2420.81    174.04 o 
   0  17  10     5565.73     5709.55    241.87 o 
  -5  18  10      261.28      182.38     38.05 o 
  -4  18  10      421.53      361.58     68.94 o 
  -3  18  10      617.08      692.73     79.99 o 
  -2  18  10     4972.91     5081.50    289.54 o 
 -15   1  11     2566.32     2461.77    240.66 o 
 -14   1  11      915.90     1107.17    192.31 o 
 -13   1  11     2919.04     2674.89    146.58 o 
 -12   1  11     1685.12     1566.94    103.34 o 
 -11   1  11     3083.30     3101.90    111.88 o 
 -10   1  11      265.29      305.19     31.12 o 
  -9   1  11     4030.43     4012.19     95.54 o 
  -8   1  11      179.69      173.10     28.58 o 
  -7   1  11     1803.00     1649.99     22.82 o 
  -6   1  11     1216.32     1132.55     25.52 o 
  -5   1  11     5689.95     6236.49     66.53 o 
  -4   1  11    13344.71    13864.78     98.17 o 
  -3   1  11    19439.26    19244.24    135.23 o 
  -2   1  11    13052.76    13512.42    117.55 o 
  -1   1  11     2004.95     1940.25     38.66 o 
   0   1  11     6396.99     6663.06     89.49 o 
   1   1  11     3259.83     3263.82     66.59 o 
   2   1  11     4118.96     3951.71     66.16 o 
   3   1  11       36.10       65.02     19.43 o 
   4   1  11     3415.28     3498.01    105.02 o 
   5   1  11     1505.70     1541.11    109.06 o 
   6   1  11      874.70      840.60     65.45 o 
   7   1  11      122.32      133.01     51.44 o 
   8   1  11      946.93      745.34     73.42 o 
 -15   2  11     3129.05     3456.41    234.67 o 
 -14   2  11       72.55      135.07     41.44 o 
 -13   2  11      584.50      594.79     94.81 o 
 -12   2  11     1610.25     1504.01    124.99 o 
 -11   2  11     4494.80     4412.24    123.49 o 
 -10   2  11        9.95       64.34     26.52 o 
  -9   2  11     8360.21     8141.78    131.63 o 
  -8   2  11     5076.72     4933.23     71.44 o 
  -7   2  11     9910.85     9539.98    127.69 o 
  -6   2  11     3514.07     3480.69     36.89 o 
  -5   2  11    14685.23    14803.86    100.11 o 
  -4   2  11    11363.65    11024.73     91.07 o 
  -3   2  11     4649.22     4979.78     64.59 o 
  -2   2  11       55.27       66.90     15.54 o 
  -1   2  11     8435.24     8480.12    104.97 o 
   0   2  11    11296.63    10970.23    121.14 o 
   1   2  11      885.21      869.98     40.86 o 
   2   2  11     6904.35     6954.67    101.12 o 
   3   2  11     3462.55     3228.22     96.40 o 
   4   2  11     1684.55     1635.79     88.83 o 
   5   2  11      523.97      586.59     51.05 o 
   6   2  11     1710.96     1752.99    123.72 o 
   7   2  11        0.35        5.91     29.28 o 
 -15   3  11       11.12       51.22     39.46 o 
 -14   3  11       40.96       93.03     36.30 o 
 -13   3  11        2.61       41.24     23.13 o 
 -12   3  11     1298.21     1223.11     84.20 o 
 -11   3  11      175.18      212.86     49.81 o 
 -10   3  11      116.41       81.99     21.24 o 
  -9   3  11     1706.09     1844.68     31.31 o 
  -8   3  11      201.12      207.39     12.90 o 
  -7   3  11      423.71      470.38     16.19 o 
  -6   3  11       25.79       47.56      8.05 o 
  -5   3  11       46.14       55.79      8.35 o 
  -4   3  11     3125.64     3230.42     53.86 o 
  -3   3  11       20.56       45.04     10.16 o 
  -2   3  11     2154.02     2229.24     47.97 o 
  -1   3  11       16.47       47.07     11.50 o 
   0   3  11      320.03      342.69     24.69 o 
   1   3  11     1065.87     1051.77     44.68 o 
   2   3  11      580.73      513.93     31.75 o 
   3   3  11      612.42      533.48     52.49 o 
   4   3  11     1067.11     1062.15     87.10 o 
   5   3  11       30.00      100.88     28.11 o 
   6   3  11      164.27      163.11     33.60 o 
   7   3  11        4.42       75.73     26.23 o 
 -15   4  11      886.35      808.42     82.14 o 
 -14   4  11        1.16       13.95     56.78 o 
 -13   4  11     6208.51     6111.68    135.65 o 
 -12   4  11     3453.33     3440.11     98.33 o 
 -11   4  11       14.92       23.44     15.00 o 
 -10   4  11      451.16      464.49     35.06 o 
  -9   4  11     5725.57     5604.55     67.43 o 
  -8   4  11     9378.92     9515.08     92.18 o 
  -7   4  11      323.15      441.79     17.74 o 
  -6   4  11     2564.24     2353.76     34.16 o 
  -5   4  11    22532.59    23229.71    161.03 o 
  -4   4  11     9925.35     9586.37    290.65 o 
  -3   4  11       62.75       42.61      8.40 o 
  -2   4  11     2975.54     2888.74     47.04 o 
  -1   4  11     1421.05     1516.51     38.85 o 
   0   4  11     1205.90     1182.29     41.09 o 
   1   4  11     1075.26     1126.81     45.88 o 
   2   4  11     4512.43     4346.65     83.77 o 
   3   4  11        6.61       27.91     27.46 o 
   4   4  11     2098.76     2142.66     90.21 o 
   5   4  11       77.40      116.12     26.83 o 
   6   4  11     2472.50     2349.87    107.55 o 
   7   4  11       21.19       74.08     32.07 o 
 -15   5  11     1733.58     1783.10    151.66 o 
 -14   5  11      416.27      397.81    167.39 o 
 -13   5  11      535.72      506.28     32.43 o 
 -12   5  11      332.96      339.33     28.39 o 
 -11   5  11     7893.39     7878.57     87.01 o 
 -10   5  11     2321.75     2293.59     48.02 o 
  -9   5  11     2900.75     2925.21     51.93 o 
  -8   5  11        8.54       27.01      9.71 o 
  -7   5  11    12190.56    12275.29    104.87 o 
  -6   5  11     7160.21     7054.38    109.81 o 
  -5   5  11      558.83      536.63     39.19 o 
  -4   5  11     3014.70     2887.95     39.75 o 
  -3   5  11     8023.13     7783.62     87.95 o 
  -2   5  11     2632.86     2787.20     55.44 o 
  -1   5  11      102.18       96.51     16.94 o 
   0   5  11     4510.79     4358.59     73.84 o 
   1   5  11     2761.64     2744.44     68.73 o 
   2   5  11     1540.48     1474.61     46.48 o 
   3   5  11      501.07      563.70     42.19 o 
   4   5  11     1853.97     1894.27     84.05 o 
   5   5  11      103.18       93.14     24.72 o 
   6   5  11       36.53       26.34     44.28 o 
   7   5  11        1.98       96.18     43.96 o 
 -15   6  11       68.00       70.05     81.76 o 
 -14   6  11      472.31      484.84     87.86 o 
 -13   6  11      121.08       93.47     18.41 o 
 -12   6  11      455.73      450.09     21.79 o 
 -11   6  11       14.99       33.88     11.45 o 
 -10   6  11       17.65       38.65      9.96 o 
  -9   6  11     1107.93     1103.57     28.38 o 
  -8   6  11     1751.37     1755.22     39.86 o 
  -7   6  11       98.19      107.26     14.30 o 
  -6   6  11       90.68       58.79     11.28 o 
  -5   6  11      385.28      442.17     20.10 o 
  -4   6  11     2217.56     2189.60     40.27 o 
  -3   6  11      231.18      277.45     19.63 o 
  -2   6  11     1938.55     1919.21     42.72 o 
  -1   6  11        9.52       49.70     17.84 o 
   0   6  11       96.09       91.68     14.53 o 
   1   6  11     1186.25     1090.86     38.02 o 
   2   6  11     1550.37     1416.59     64.14 o 
   3   6  11        7.59       26.10     34.64 o 
   4   6  11       25.03       62.84     37.21 o 
   5   6  11      640.29      594.34     56.09 o 
   6   6  11      980.05      994.67     66.67 o 
   7   6  11      280.51      261.15     42.06 o 
 -14   7  11        1.28       62.82     32.24 o 
 -13   7  11     1410.37     1280.97     52.16 o 
 -12   7  11       24.12       21.64     10.03 o 
 -11   7  11     2783.88     2823.92     59.20 o 
 -10   7  11     1041.99      944.96     27.81 o 
  -9   7  11     2107.38     2115.24     47.20 o 
  -8   7  11      166.84      178.02     16.60 o 
  -7   7  11    12396.48    12316.98    106.56 o 
  -6   7  11     1171.51     1187.81     29.50 o 
  -5   7  11     6651.63     6905.79    108.15 o 
  -4   7  11      194.45      188.90     14.25 o 
  -3   7  11     5139.27     5135.92     73.89 o 
  -2   7  11     3601.72     3688.79     63.31 o 
  -1   7  11      100.70       84.81     15.46 o 
   0   7  11     2014.89     1946.71     44.90 o 
   1   7  11     7382.84     7570.04    123.87 o 
   2   7  11     3733.41     3814.62     92.23 o 
   3   7  11       26.22       16.31     20.93 o 
   4   7  11      575.69      617.44     65.87 o 
   5   7  11     1921.78     1916.88    100.94 o 
   6   7  11      758.33      673.50     56.81 o 
   7   7  11       63.26       54.64     25.89 o 
 -14   8  11       19.35       72.97     47.63 o 
 -13   8  11      794.97      773.70     56.05 o 
 -12   8  11     1171.80     1175.33     45.39 o 
 -11   8  11     4333.56     4128.19     75.78 o 
 -10   8  11      149.67      153.29     17.99 o 
  -9   8  11     6344.57     6279.73     80.08 o 
  -8   8  11    12744.97    12901.81    119.55 o 
  -7   8  11     4128.93     4142.03     74.05 o 
  -6   8  11      204.37      248.29     29.15 o 
  -5   8  11    13056.37    13531.27    150.26 o 
  -4   8  11     7047.90     6754.12    110.61 o 
  -3   8  11     4752.61     4782.70     57.77 o 
  -2   8  11     3462.26     3385.99     51.00 o 
  -1   8  11     5493.81     5245.71     89.11 o 
   0   8  11     4865.17     4918.86     88.12 o 
   1   8  11     1199.47     1230.40     57.79 o 
   2   8  11      727.10      733.76     45.13 o 
   3   8  11     4078.69     3866.81    105.46 o 
   4   8  11     7270.31     7232.83    173.33 o 
   5   8  11        7.31       73.45     38.40 o 
   6   8  11     2938.03     3141.08    166.55 o 
 -14   9  11       30.10       50.18     39.64 o 
 -13   9  11     1038.70      901.39     96.34 o 
 -12   9  11      451.97      348.83     33.11 o 
 -11   9  11     1032.24      954.27     43.88 o 
 -10   9  11      285.93      296.47     22.92 o 
  -9   9  11     1921.15     1907.29     41.73 o 
  -8   9  11      574.38      583.85     25.63 o 
  -7   9  11      435.42      463.84     37.31 o 
  -6   9  11      305.93      325.28     29.26 o 
  -5   9  11       34.63       70.91     16.51 o 
  -4   9  11     1051.73     1097.60     45.96 o 
  -3   9  11     5005.52     5108.98    105.44 o 
  -2   9  11     2326.70     2149.30     42.11 o 
  -1   9  11       75.78       60.77     12.76 o 
   0   9  11     1884.93     1815.04     74.78 o 
   1   9  11     2388.20     2187.09     72.15 o 
   2   9  11     1709.96     1552.45     73.74 o 
   3   9  11      598.63      553.65     44.15 o 
   4   9  11     1630.82     1502.06    101.29 o 
   5   9  11       61.25       58.66     31.63 o 
   6   9  11      575.88      407.30     53.44 o 
 -13  10  11      928.56      832.68     60.40 o 
 -12  10  11      588.31      637.86     60.18 o 
 -11  10  11       29.07       21.68     12.19 o 
 -10  10  11     1890.22     1831.58     45.74 o 
  -9  10  11     3503.85     3421.27     68.13 o 
  -8  10  11     5269.50     5308.21    104.51 o 
  -7  10  11       39.73       85.33     19.48 o 
  -6  10  11     3177.67     2987.43     83.55 o 
  -5  10  11      245.84      220.92     27.68 o 
  -4  10  11     1151.62     1227.73     46.02 o 
  -3  10  11      478.92      525.44     41.94 o 
  -2  10  11     1796.85     1840.39     52.66 o 
  -1  10  11      382.40      445.56     43.34 o 
   0  10  11     5001.39     5051.21    100.06 o 
   1  10  11       23.29       32.27     25.64 o 
   2  10  11     3643.97     3524.42    103.10 o 
   3  10  11       43.42       92.21     27.13 o 
   4  10  11     1403.12     1381.49     84.53 o 
   5  10  11       11.77       67.54     31.24 o 
 -13  11  11      467.68      450.63     64.54 o 
 -12  11  11        4.06       30.91     27.42 o 
 -11  11  11     2212.08     2230.68     69.47 o 
 -10  11  11      755.45      718.57     38.07 o 
  -9  11  11      819.19      837.13     33.44 o 
  -8  11  11        9.70       12.11     21.55 o 
  -7  11  11     3308.05     3342.92     85.74 o 
  -6  11  11     3584.90     3462.97     85.56 o 
  -5  11  11       36.19       49.72     29.65 o 
  -4  11  11     3737.52     3749.21    102.42 o 
  -3  11  11     2885.92     2968.66     90.21 o 
  -2  11  11     7607.94     7659.40    108.19 o 
  -1  11  11     1097.72     1038.64     53.63 o 
   0  11  11     8724.15     8937.36    134.31 o 
   1  11  11      310.41      367.16     35.62 o 
   2  11  11     5561.70     5786.49    141.74 o 
   3  11  11     1365.21     1292.83     69.00 o 
   4  11  11     1893.39     2098.02    126.10 o 
   5  11  11      184.62      207.25     37.76 o 
 -12  12  11     1464.38     1557.41    116.21 o 
 -11  12  11      730.09      708.81     45.71 o 
 -10  12  11      150.66      112.22     27.88 o 
  -9  12  11     1125.37     1096.93     74.71 o 
  -8  12  11     2481.35     2347.39     79.98 o 
  -7  12  11     2067.82     2105.93     73.18 o 
  -6  12  11      992.63      870.27    131.58 o 
  -5  12  11      667.69      613.90     47.69 o 
  -4  12  11     2884.56     2988.71    119.62 o 
  -3  12  11      189.58       92.58     42.05 o 
  -2  12  11     1989.89     1877.90     95.51 o 
  -1  12  11      399.23      387.99     79.52 o 
   0  12  11     1033.76      987.17     49.34 o 
   1  12  11     3171.07     3328.20    103.02 o 
   2  12  11     2444.09     2359.64     93.76 o 
   3  12  11       61.70      101.30     34.87 o 
   4  12  11       70.93       88.97     39.91 o 
 -12  13  11       74.35       31.08     37.52 o 
 -11  13  11     1844.79     1796.67    102.24 o 
 -10  13  11      462.20      391.10     52.80 o 
  -9  13  11      390.37      358.30     47.26 o 
  -8  13  11        5.93       51.90     17.61 o 
  -7  13  11      923.38      879.79     71.44 o 
  -6  13  11       56.10      106.92     29.33 o 
  -5  13  11      172.76      187.34     66.48 o 
  -4  13  11     1533.43     1551.88    102.56 o 
  -3  13  11     2125.66     2360.68    111.04 o 
  -2  13  11       12.08       18.15     24.45 o 
  -1  13  11      588.75      674.35     36.71 o 
   0  13  11       67.17       40.14     25.13 o 
   1  13  11      848.77      837.84     49.32 o 
   2  13  11      515.55      501.22     53.17 o 
   3  13  11       44.40       96.20     28.89 o 
   4  13  11      494.21      486.10     64.82 o 
 -11  14  11     1565.47     1457.70    108.31 o 
 -10  14  11        2.01       43.40     24.69 o 
  -9  14  11     1376.56     1466.79    141.88 o 
  -8  14  11       28.08       45.95     34.52 o 
  -7  14  11     1237.51     1209.89     80.23 o 
  -6  14  11      302.10      334.02     51.80 o 
  -5  14  11     5934.72     5834.21    195.91 o 
  -4  14  11     6461.03     6281.41    202.97 o 
  -3  14  11      636.86      694.44     76.80 o 
  -2  14  11       42.10       47.08     17.15 o 
  -1  14  11     3760.90     3466.75    174.35 o 
   0  14  11     1945.01     1860.70     84.53 o 
   1  14  11     1171.67     1233.43     72.10 o 
   2  14  11      982.46     1099.32     68.95 o 
   3  14  11      741.38      746.68     69.98 o 
 -10  15  11      771.85      702.56     77.37 o 
  -9  15  11     1097.78     1006.05     76.17 o 
  -8  15  11       76.21       87.96     26.37 o 
  -7  15  11      610.75      437.29     65.87 o 
  -6  15  11     1464.13     1388.29     95.81 o 
  -5  15  11      329.32      330.33     55.44 o 
  -4  15  11       43.60       91.90     37.42 o 
  -3  15  11     3210.65     3429.14    137.51 o 
  -2  15  11     1415.40     1307.08    100.06 o 
  -1  15  11      108.43      155.78     43.13 o 
   0  15  11       85.16       47.64     33.75 o 
   1  15  11     1642.81     1762.20    116.61 o 
   2  15  11     2048.61     1920.75    139.37 o 
  -9  16  11        0.53       -2.10     40.06 o 
  -8  16  11      353.98      283.72     56.28 o 
  -7  16  11       72.94       46.49     30.51 o 
  -6  16  11     1719.09     1533.04    146.63 o 
  -5  16  11       15.23       15.58     28.48 o 
  -4  16  11        3.05       49.86     30.39 o 
  -3  16  11      558.42      640.96    105.43 o 
  -2  16  11     1276.28     1417.67    109.41 o 
  -1  16  11        9.01      103.07     33.23 o 
   0  16  11      273.49      224.01    105.16 o 
   1  16  11     2139.78     2042.39    144.96 o 
  -7  17  11     1348.61     1299.15     96.52 o 
  -6  17  11     1443.59     1213.88    101.12 o 
  -5  17  11      238.18      243.57    123.20 o 
  -4  17  11     2152.85     2121.77    126.82 o 
  -3  17  11      166.43      110.27     34.36 o 
  -2  17  11     2551.35     2470.54    249.33 o 
  -1  17  11       29.81       60.74     36.87 o 
 -16   0  12     5590.35     5380.40    393.72 o 
 -15   0  12     1760.14     1594.06    167.78 o 
 -14   0  12     9742.34     9614.30    424.97 o 
 -13   0  12    10317.31    10302.91    404.63 o 
 -12   0  12     2480.61     2319.14    125.67 o 
 -11   0  12      171.89      245.09     49.22 o 
 -10   0  12    34936.68    36180.00    554.15 o 
  -9   0  12    21212.29    21911.66    415.83 o 
  -8   0  12     4010.34     4009.29    207.25 o 
  -7   0  12      359.22      395.83     29.20 o 
  -6   0  12    32647.36    33657.97    282.42 o 
  -5   0  12    17565.76    16854.04    167.89 o 
  -4   0  12     1817.49     1669.99     50.34 o 
  -3   0  12     4103.92     4157.64     96.28 o 
  -2   0  12    34978.61    34676.33    312.77 o 
  -1   0  12    53881.96    56415.89    514.42 o 
   0   0  12     4272.52     4324.87    104.04 o 
   1   0  12    13079.07    13189.03    189.67 o 
   2   0  12    14824.72    14636.42    332.52 o 
   3   0  12    18970.47    19129.24    411.75 o 
   4   0  12     2277.55     2022.11    122.50 o 
   5   0  12    14955.70    16204.75    424.36 o 
   6   0  12     3364.53     2885.71    273.23 o 
   7   0  12     5247.62     5138.33    269.76 o 
 -16   1  12     3351.17     3119.57    223.68 o 
 -15   1  12      354.81      403.98    143.18 o 
 -14   1  12     1039.35     1013.78    134.82 o 
 -13   1  12     1271.34     1114.46     92.83 o 
 -12   1  12    12575.20    12293.02    251.07 o 
 -11   1  12     1468.05     1498.24     71.92 o 
 -10   1  12     2073.63     2105.94     86.13 o 
  -9   1  12     1546.54     1570.38     56.74 o 
  -8   1  12    13600.07    13744.01    239.15 o 
  -7   1  12    13137.46    13149.65     93.46 o 
  -6   1  12      119.16      109.10     10.62 o 
  -5   1  12      357.36      443.56     17.89 o 
  -4   1  12    14237.96    14066.53    112.58 o 
  -3   1  12    15730.18    15354.49    118.81 o 
  -2   1  12     7526.66     7377.39     91.84 o 
  -1   1  12     4694.15     4838.64     85.22 o 
   1   1  12    10158.18    10478.15    146.88 o 
   2   1  12     4676.90     4561.16    102.77 o 
   3   1  12     5775.48     5873.77    142.06 o 
   4   1  12     1164.62     1088.41     74.88 o 
   5   1  12     5496.97     5549.43    165.18 o 
   6   1  12     2263.94     2079.47    104.49 o 
   7   1  12     4965.77     4864.49    216.14 o 
 -15   2  12     3346.07     3773.81    178.38 o 
 -14   2  12     1668.58     1513.34    119.94 o 
 -13   2  12     1548.71     1594.41    141.34 o 
 -12   2  12       11.54       49.60     24.51 o 
 -11   2  12    10376.75    10560.81    225.83 o 
 -10   2  12     3061.81     3232.13     94.18 o 
  -9   2  12     3160.73     3346.79    102.26 o 
  -8   2  12     1304.33     1303.99     67.56 o 
  -7   2  12       75.38       59.77     11.73 o 
  -6   2  12     3940.04     4029.74     71.30 o 
  -5   2  12    12715.30    12650.95    109.37 o 
  -4   2  12     3200.95     3183.98     44.02 o 
  -3   2  12     4986.43     4940.18     70.84 o 
  -2   2  12      576.23      608.33     33.78 o 
  -1   2  12     9525.75     9122.97    100.37 o 
   0   2  12     7518.87     7751.46    137.28 o 
   1   2  12     2470.67     2396.95     63.17 o 
   2   2  12      506.38      491.21     47.15 o 
   3   2  12     2291.81     2219.84     84.24 o 
   4   2  12     9006.86     8625.82    178.67 o 
   5   2  12      229.83      207.36     53.11 o 
   6   2  12       65.34      117.98     33.17 o 
   7   2  12     1759.66     1709.31    108.79 o 
 -15   3  12      625.37      534.43     65.27 o 
 -14   3  12     2061.55     2107.18    125.37 o 
 -13   3  12      288.36      368.31     49.40 o 
 -12   3  12      823.50      827.24     60.12 o 
 -11   3  12      623.04      593.85     57.90 o 
 -10   3  12      408.49      404.26     37.29 o 
  -9   3  12      273.05      318.13     20.30 o 
  -8   3  12     1630.11     1690.15     26.99 o 
  -7   3  12      467.62      492.84     18.18 o 
  -6   3  12     2682.83     2509.34     35.82 o 
  -5   3  12    12910.75    13635.91    148.38 o 
  -4   3  12      121.32      130.90     14.77 o 
  -3   3  12       60.85       61.48      9.79 o 
  -2   3  12     9296.52     9315.87    158.19 o 
  -1   3  12     9151.92     9454.81    129.16 o 
   0   3  12       73.43      153.72     19.28 o 
   1   3  12     1102.31     1067.10     37.59 o 
   2   3  12     2397.46     2573.67     86.31 o 
   3   3  12     1304.93     1349.40     60.70 o 
   4   3  12       10.50       71.53     23.50 o 
   5   3  12      685.06      702.79     59.49 o 
   6   3  12     3166.31     2914.32    165.33 o 
   7   3  12      848.93      967.31     77.73 o 
 -15   4  12     1932.10     2046.19    181.57 o 
 -14   4  12      854.84      646.63     84.22 o 
 -13   4  12      617.58      631.75     60.19 o 
 -12   4  12      266.87       89.93     49.87 o 
 -11   4  12      347.45      353.45     51.04 o 
 -10   4  12      461.48      509.41     27.73 o 
  -9   4  12     3048.96     3007.20     49.57 o 
  -8   4  12     1439.89     1368.53     35.57 o 
  -7   4  12     3794.24     3763.84     59.82 o 
  -6   4  12      598.44      630.51     22.78 o 
  -5   4  12     1428.19     1481.85     31.03 o 
  -4   4  12     4523.67     4573.23     61.29 o 
  -3   4  12     2151.86     2142.03     44.24 o 
  -2   4  12      391.78      430.16     21.92 o 
  -1   4  12     1995.47     1906.69     43.07 o 
   0   4  12     8601.90     8891.22    105.16 o 
   1   4  12     2983.95     2813.02     64.08 o 
   2   4  12      199.70      170.44     29.48 o 
   3   4  12     2921.84     2820.54     91.99 o 
   4   4  12     3222.36     3150.01    115.62 o 
   5   4  12       33.26       45.63     26.87 o 
   6   4  12       32.34      103.82     30.84 o 
   7   4  12     2414.57     2307.71    122.02 o 
 -15   5  12      466.63      293.70     61.05 o 
 -14   5  12      309.03      198.95     52.22 o 
 -13   5  12     2809.94     2660.74     90.85 o 
 -12   5  12    11143.10    11132.96    147.66 o 
 -11   5  12     2743.33     2817.25     58.65 o 
 -10   5  12       61.11       47.40     14.02 o 
  -9   5  12        0.66       26.16     11.13 o 
  -8   5  12    15853.39    16419.07    131.51 o 
  -7   5  12     3916.85     3786.10     55.08 o 
  -6   5  12       65.78       70.35     15.54 o 
  -5   5  12      820.43      850.43     27.57 o 
  -4   5  12     9687.56    10040.62    131.43 o 
  -3   5  12     4657.83     4538.99     62.16 o 
  -2   5  12     8428.98     8722.60     95.20 o 
  -1   5  12     1859.18     1965.26     49.43 o 
   0   5  12     1666.31     1652.67     47.49 o 
   1   5  12     2121.70     2175.88     55.93 o 
   2   5  12     4300.00     4132.11    123.06 o 
   3   5  12     2755.17     2719.97     89.56 o 
   4   5  12      575.55      677.82     53.48 o 
   5   5  12     2564.10     2470.21    113.56 o 
   6   5  12     1610.94     1546.00     93.69 o 
 -15   6  12     1684.18     1474.10    160.26 o 
 -14   6  12    12481.79    12664.90    341.85 o 
 -13   6  12     4418.92     4122.35    175.76 o 
 -12   6  12     2587.75     2546.87     58.17 o 
 -11   6  12     1515.11     1578.64     40.48 o 
 -10   6  12    39170.36    40048.81    436.43 o 
  -9   6  12    19568.40    19678.98    162.82 o 
  -8   6  12      537.61      564.56     26.96 o 
  -7   6  12     1304.58     1324.09     33.68 o 
  -6   6  12    46170.07    47923.30    328.93 o 
  -5   6  12    34007.02    34854.34    259.62 o 
  -4   6  12      237.11      251.75     16.76 o 
  -3   6  12     2146.41     2084.84     45.79 o 
  -2   6  12    28711.05    29319.83    268.09 o 
  -1   6  12    14070.46    14336.26    135.78 o 
   0   6  12     1968.86     1953.85     46.30 o 
   1   6  12    12608.33    12751.93    180.32 o 
   2   6  12     4312.30     4362.13    100.86 o 
   3   6  12    18980.19    19906.84    309.44 o 
   4   6  12     7340.20     7339.83    172.21 o 
   5   6  12    18033.60    19428.47    296.48 o 
   6   6  12      550.25      547.43     78.67 o 
 -15   7  12      919.65      741.35     90.63 o 
 -14   7  12     1440.97     1407.20    240.69 o 
 -13   7  12     4130.34     4174.84     97.31 o 
 -12   7  12    10630.36    11200.78    152.47 o 
 -11   7  12     6684.58     6719.97    106.87 o 
 -10   7  12       74.97       64.50     12.27 o 
  -9   7  12       12.72       36.39      9.64 o 
  -8   7  12    23435.06    23975.44    183.61 o 
  -7   7  12    19413.04    19613.75    167.96 o 
  -6   7  12      983.96      971.85     25.15 o 
  -5   7  12     1107.51     1073.39     26.60 o 
  -4   7  12    15158.00    15915.47    134.84 o 
  -3   7  12    20700.20    21257.29    171.29 o 
  -2   7  12     1979.27     2114.24     54.95 o 
  -1   7  12     7436.21     7410.97     90.51 o 
   0   7  12     2293.87     2241.49     58.72 o 
   1   7  12     6545.31     6446.73    117.98 o 
   2   7  12     4600.23     4512.40    121.27 o 
   3   7  12    12645.96    12831.98    216.75 o 
   4   7  12     3607.91     3917.53    126.04 o 
   5   7  12     4993.14     5046.25    152.71 o 
   6   7  12     3233.27     2849.09    188.76 o 
 -14   8  12      658.62      615.37     63.54 o 
 -13   8  12      421.22      412.58     42.84 o 
 -12   8  12       49.36       50.25     12.29 o 
 -11   8  12     3137.76     3254.59     69.47 o 
 -10   8  12     3932.21     3801.32     73.44 o 
  -9   8  12     9008.83     8996.84    105.49 o 
  -8   8  12      188.33      232.17     17.42 o 
  -7   8  12     2354.90     2287.93     67.82 o 
  -6   8  12     1568.25     1571.95     46.58 o 
  -5   8  12     6266.15     6260.00     92.83 o 
  -4   8  12     2877.50     2873.67     66.05 o 
  -3   8  12     1132.71     1029.13     28.07 o 
  -2   8  12        5.42       50.02     17.70 o 
  -1   8  12     7242.42     7072.97     91.57 o 
   0   8  12    14684.20    15096.36    198.44 o 
   1   8  12       85.78       65.86     20.37 o 
   2   8  12      379.77      443.17     33.23 o 
   3   8  12     3270.08     3315.63    109.70 o 
   4   8  12     6721.23     6238.67    192.26 o 
   5   8  12      606.88      556.05     60.35 o 
   6   8  12      239.20      134.44     35.13 o 
 -14   9  12      917.50      855.66    100.61 o 
 -13   9  12      234.62      201.38     32.53 o 
 -12   9  12     1706.40     1474.89     62.76 o 
 -11   9  12     1572.33     1495.49     47.91 o 
 -10   9  12     1814.95     1724.73     49.97 o 
  -9   9  12     1699.50     1692.80     51.94 o 
  -8   9  12     1720.99     1744.38     63.17 o 
  -7   9  12      801.90      777.74     50.55 o 
  -6   9  12     1657.99     1697.47     51.11 o 
  -5   9  12    15634.06    15919.46    178.49 o 
  -4   9  12      364.27      341.13     26.72 o 
  -3   9  12      165.27      123.25     25.79 o 
  -2   9  12    10639.71    10981.01    143.13 o 
  -1   9  12     1255.90     1244.68     50.96 o 
   0   9  12      195.33      128.19     17.81 o 
   1   9  12      332.52      390.29     48.47 o 
   2   9  12     2868.10     3036.07     95.64 o 
   3   9  12     2366.60     2271.17     92.99 o 
   4   9  12        3.69       11.90     30.66 o 
   5   9  12      267.15      261.10     42.66 o 
 -13  10  12      437.90      418.29     48.55 o 
 -12  10  12      205.93      224.85     33.92 o 
 -11  10  12     3925.79     3834.37     79.27 o 
 -10  10  12     1135.99     1018.03     38.80 o 
  -9  10  12     2174.03     2089.76     46.68 o 
  -8  10  12     2871.67     2779.78     88.99 o 
  -7  10  12     1705.59     1675.58     55.08 o 
  -6  10  12      792.10      776.56     48.45 o 
  -5  10  12        4.54       21.27     27.07 o 
  -4  10  12      290.28      342.52     42.40 o 
  -3  10  12     2579.97     2630.06     92.49 o 
  -2  10  12     1531.95     1477.37     54.99 o 
  -1  10  12     1216.63     1191.79     48.60 o 
   0  10  12     1871.52     1736.86     61.43 o 
   1  10  12     1946.16     1843.00     68.38 o 
   2  10  12      323.86      257.70     34.73 o 
   3  10  12      126.02      124.47     22.17 o 
   4  10  12      686.20      700.05     58.24 o 
   5  10  12      304.90      239.01     42.34 o 
 -13  11  12     1331.43     1311.55    157.26 o 
 -12  11  12     3968.31     3789.18    114.76 o 
 -11  11  12       46.24       66.10     15.54 o 
 -10  11  12      144.43       76.19     20.89 o 
  -9  11  12     1703.91     1683.29     69.23 o 
  -8  11  12     6501.15     6568.05    159.71 o 
  -7  11  12     3647.42     3416.35     94.62 o 
  -6  11  12        8.00       65.72     20.71 o 
  -5  11  12      391.40      398.43     35.84 o 
  -4  11  12     2361.04     2212.12    100.42 o 
  -3  11  12     1868.84     1843.85     86.04 o 
  -2  11  12     3197.17     3173.95    100.41 o 
  -1  11  12      286.63      262.67     23.74 o 
   0  11  12     3084.96     3036.96    110.85 o 
   1  11  12     2654.20     2742.15     95.78 o 
   2  11  12     2131.26     1946.75     82.74 o 
   3  11  12      340.32      398.34     56.91 o 
   4  11  12       55.42       94.63     32.37 o 
 -12  12  12      279.47      260.72     61.79 o 
 -11  12  12      424.27      370.95     52.50 o 
 -10  12  12    16240.45    16274.46    387.26 o 
  -9  12  12     7151.64     6981.53    137.53 o 
  -8  12  12      923.63      793.83     52.07 o 
  -7  12  12       38.49       47.45     30.12 o 
  -6  12  12    18801.37    18589.98    346.35 o 
  -5  12  12     4348.76     4509.39    153.64 o 
  -4  12  12      902.66      891.89     64.56 o 
  -3  12  12      241.64      236.64     41.68 o 
  -2  12  12     6251.47     5980.66    132.19 o 
  -1  12  12    10879.96    11208.78    178.10 o 
   0  12  12     4058.26     4147.31    106.75 o 
   1  12  12     2305.58     2306.39     88.69 o 
   2  12  12     3991.60     4074.60    111.84 o 
   3  12  12     5743.87     5927.85    183.61 o 
   4  12  12     2122.18     1823.27    112.58 o 
 -12  13  12    13901.76    13615.21    470.22 o 
 -11  13  12     5718.76     5676.73    194.03 o 
 -10  13  12      357.04      314.54     62.53 o 
  -9  13  12      944.92      766.53     85.58 o 
  -8  13  12    16735.75    17471.72    384.21 o 
  -7  13  12    12374.56    13177.61    286.27 o 
  -6  13  12     1876.27     1720.83     88.49 o 
  -5  13  12      260.21      273.27     65.40 o 
  -4  13  12    14227.25    14816.84    316.57 o 
  -3  13  12    13078.23    13615.58    299.25 o 
  -2  13  12     9081.84     9155.98    232.11 o 
  -1  13  12     4058.45     3885.18     96.73 o 
   0  13  12     6218.23     6289.04    157.31 o 
   1  13  12    13008.21    12977.18    211.86 o 
   2  13  12     4067.64     3788.75    167.43 o 
   3  13  12     4144.35     3833.40    156.34 o 
 -11  14  12     3745.15     3800.19    218.52 o 
 -10  14  12     1714.37     1784.53    127.11 o 
  -9  14  12     4643.31     4626.77    172.48 o 
  -8  14  12        3.36       82.46     38.57 o 
  -7  14  12     1408.25     1436.21     96.91 o 
  -6  14  12     1760.52     1774.34    131.69 o 
  -5  14  12     9222.48     9604.29    282.66 o 
  -4  14  12     1893.31     2199.83    139.59 o 
  -3  14  12      366.73      407.79     75.00 o 
  -2  14  12      741.26      634.58     66.43 o 
  -1  14  12     8787.12     8759.45    242.43 o 
   0  14  12     4909.11     4972.65    221.79 o 
   1  14  12      131.09      102.23     23.82 o 
   2  14  12      279.50      209.68     40.90 o 
 -10  15  12      920.44      861.73     90.44 o 
  -9  15  12      992.79     1011.83     76.46 o 
  -8  15  12      141.50      112.70     48.50 o 
  -7  15  12     1615.71     1591.42    105.55 o 
  -6  15  12     3039.46     3293.15    154.04 o 
  -5  15  12     1824.25     1865.84    111.64 o 
  -4  15  12        8.65      109.01     29.25 o 
  -3  15  12      923.65      852.24    102.51 o 
  -2  15  12      952.96     1000.21     77.46 o 
  -1  15  12     3128.77     2861.04    135.98 o 
   0  15  12       65.16      133.53     44.77 o 
   1  15  12      631.45      618.45     87.30 o 
  -9  16  12      179.26      120.00     33.50 o 
  -8  16  12      366.18      326.97     54.26 o 
  -7  16  12     2166.62     2360.17    122.53 o 
  -6  16  12       52.32      143.20     35.42 o 
  -5  16  12      497.70      621.39     75.03 o 
  -4  16  12     1584.33     1531.12    107.14 o 
  -3  16  12      580.48      760.73     71.38 o 
  -2  16  12      171.70      146.48     42.12 o 
  -1  16  12      148.56      163.25     30.52 o 
   0  16  12     1091.17     1153.37     95.29 o 
  -7  17  12      318.75      275.79     54.92 o 
  -6  17  12        7.58       95.70     37.29 o 
  -5  17  12      321.83      339.74     53.94 o 
  -4  17  12      280.13      167.75     61.46 o 
  -3  17  12      568.43      668.94     81.85 o 
  -2  17  12     1157.25     1140.57    106.08 o 
 -16   1  13        5.13       56.43     35.03 o 
 -15   1  13      376.76      408.40     72.01 o 
 -14   1  13      324.18      360.93     86.18 o 
 -13   1  13     1620.35     1651.05    165.42 o 
 -12   1  13       47.28       50.89     33.08 o 
 -11   1  13       94.59       73.78     21.66 o 
 -10   1  13     3999.23     4199.27    111.20 o 
  -9   1  13     3257.58     3282.10     73.06 o 
  -8   1  13     4255.15     4463.60     56.10 o 
  -7   1  13      360.07      423.55     18.62 o 
  -6   1  13     4442.63     4626.71     56.31 o 
  -5   1  13     2745.90     2690.05     40.06 o 
  -4   1  13     8472.72     8541.13    102.54 o 
  -3   1  13      132.30      158.55     16.17 o 
  -2   1  13     8796.57     8782.56    100.69 o 
  -1   1  13     4214.58     4076.26     70.36 o 
   0   1  13       56.32       55.97     20.72 o 
   1   1  13        6.50       73.13     15.00 o 
   2   1  13     8892.29     9125.50    179.79 o 
   3   1  13     3821.57     4007.54    128.50 o 
   4   1  13     2382.51     2303.08    104.55 o 
   5   1  13        3.44       70.82     33.83 o 
   6   1  13     3474.64     3444.37    124.36 o 
 -16   2  13       88.42       33.87     54.08 o 
 -15   2  13     2153.73     1998.72    119.11 o 
 -14   2  13      606.21      688.03     70.39 o 
 -13   2  13     1562.80     1695.17    104.23 o 
 -12   2  13      373.70      302.21     50.69 o 
 -11   2  13     1393.21     1348.41     63.43 o 
 -10   2  13      190.68      221.60     26.40 o 
  -9   2  13       10.79       14.07     10.88 o 
  -8   2  13      215.79      216.72     18.12 o 
  -7   2  13    11321.91    11222.18    108.75 o 
  -6   2  13       34.80       37.89     10.08 o 
  -5   2  13      469.84      542.71     20.96 o 
  -4   2  13        5.99       38.79     15.65 o 
  -3   2  13    11699.15    11823.46    125.26 o 
  -2   2  13    12572.63    13051.27    143.03 o 
  -1   2  13      545.36      523.56     35.57 o 
   0   2  13     7401.21     7296.84     92.99 o 
   1   2  13     2256.98     2227.86     57.26 o 
   2   2  13     2492.14     2564.73     80.64 o 
   3   2  13     2559.03     2529.59    100.92 o 
   4   2  13     4875.60     4906.92    151.08 o 
   5   2  13     1601.54     1767.52     96.23 o 
   6   2  13        1.96       62.09     27.14 o 
 -15   3  13       26.61      -65.04     65.04 o 
 -14   3  13       16.00       96.62     38.15 o 
 -13   3  13      113.21       89.64     25.95 o 
 -12   3  13        1.42       57.31     21.17 o 
 -11   3  13      284.95      227.05     32.56 o 
 -10   3  13        0.13       21.62     39.66 o 
  -9   3  13      890.63      926.75     24.41 o 
  -8   3  13      194.55      219.15     14.44 o 
  -7   3  13      228.37      243.58     18.99 o 
  -6   3  13      962.84     1063.73     29.73 o 
  -5   3  13      129.95      137.90     17.54 o 
  -4   3  13       73.71       76.74     14.86 o 
  -3   3  13       60.04       61.66     11.33 o 
  -2   3  13        6.80        2.58     19.00 o 
  -1   3  13      642.63      623.23     33.63 o 
   0   3  13       42.98       55.29     15.04 o 
   1   3  13        0.33       64.97     22.61 o 
   2   3  13     1105.07     1095.27     64.94 o 
   3   3  13     1157.67      994.19     66.00 o 
   4   3  13     1364.84     1242.87     78.59 o 
   5   3  13        0.28       57.41     34.55 o 
   6   3  13      129.55      143.30     30.14 o 
 -15   4  13     2101.09     2073.03    190.18 o 
 -14   4  13        0.44       62.40     36.07 o 
 -13   4  13      122.05       56.28     28.32 o 
 -12   4  13       41.95      103.09     57.32 o 
 -11   4  13     4725.37     4345.37    120.22 o 
 -10   4  13      848.66      833.79     34.66 o 
  -9   4  13      596.16      616.55     25.87 o 
  -8   4  13      893.57      938.09     31.54 o 
  -7   4  13     4552.55     4511.78     68.36 o 
  -6   4  13       86.83      101.94     15.32 o 
  -5   4  13      129.60      159.22     13.96 o 
  -4   4  13      338.71      348.26     19.32 o 
  -3   4  13     1851.29     1763.78     39.79 o 
  -2   4  13        7.87       50.51     16.76 o 
  -1   4  13      115.46      110.09     17.23 o 
   0   4  13     1812.54     1636.75     56.00 o 
   1   4  13     2121.75     2035.51     79.61 o 
   2   4  13       69.79       52.51     26.92 o 
   3   4  13       41.22        7.46     32.39 o 
   4   4  13     1789.87     1705.24    105.84 o 
   5   4  13     1099.71     1100.11     82.31 o 
   6   4  13      289.38      200.26     36.63 o 
 -15   5  13      797.35      812.68     83.22 o 
 -14   5  13        9.75       53.56     31.64 o 
 -13   5  13     4064.85     4037.29    175.06 o 
 -12   5  13     1376.60     1274.42     86.79 o 
 -11   5  13      130.23      124.29     18.39 o 
 -10   5  13      474.44      468.58     21.50 o 
  -9   5  13    11496.58    11542.47    129.48 o 
  -8   5  13     1663.96     1649.45     38.19 o 
  -7   5  13       85.72       80.32     16.33 o 
  -6   5  13     1310.41     1341.76     30.54 o 
  -5   5  13     1287.72     1185.94     31.30 o 
  -4   5  13       39.63       71.70     12.52 o 
  -3   5  13        0.28       39.82     11.68 o 
  -2   5  13     2234.08     2220.70     53.08 o 
  -1   5  13     5935.33     5894.52    114.53 o 
   0   5  13      787.50      811.84     34.55 o 
   1   5  13      226.62      140.68     22.19 o 
   2   5  13     4928.33     4734.36    122.26 o 
   3   5  13      559.56      508.94     61.23 o 
   4   5  13       75.73       30.07     45.93 o 
   5   5  13      167.16      178.98     41.78 o 
   6   5  13     3402.27     3407.69    179.51 o 
 -15   6  13      112.85       97.47     33.82 o 
 -14   6  13        0.07       55.82     37.01 o 
 -13   6  13       87.82       68.52     18.58 o 
 -12   6  13      211.80      139.21     21.80 o 
 -11   6  13     1257.99     1238.71     32.98 o 
 -10   6  13     2071.12     2031.37     36.40 o 
  -9   6  13      378.03      354.00     22.88 o 
  -8   6  13     1818.16     1691.50     34.82 o 
  -7   6  13     1294.07     1209.87     35.95 o 
  -6   6  13     1216.16     1185.81     34.66 o 
  -5   6  13      190.92      196.32     21.26 o 
  -4   6  13      535.38      608.03     28.85 o 
  -3   6  13     1777.55     1680.89     44.26 o 
  -2   6  13     2708.81     2680.31     59.57 o 
  -1   6  13      151.99      124.11     15.07 o 
   0   6  13      352.92      388.62     40.94 o 
   1   6  13      311.37      252.79     27.68 o 
   2   6  13     1504.50     1343.95     68.45 o 
   3   6  13      112.32      125.80     21.88 o 
   4   6  13     1173.70     1090.63     71.55 o 
   5   6  13       39.15       38.02     28.66 o 
   6   6  13      203.46      171.02     54.77 o 
 -15   7  13      780.95      781.66     97.94 o 
 -14   7  13       16.55       48.62     25.90 o 
 -13   7  13      763.67      753.15     54.36 o 
 -12   7  13      241.22      227.24     22.15 o 
 -11   7  13     3029.38     2874.27     66.76 o 
 -10   7  13      121.83      111.92     11.81 o 
  -9   7  13     2658.32     2559.48     69.83 o 
  -8   7  13       35.28       46.71     12.65 o 
  -7   7  13      867.49      859.75     22.84 o 
  -6   7  13      636.80      652.74     28.62 o 
  -5   7  13     6892.95     6788.48     74.10 o 
  -4   7  13      297.62      320.60     24.76 o 
  -3   7  13      148.84      129.60     26.74 o 
  -2   7  13      374.01      410.18     29.10 o 
  -1   7  13     6747.82     6763.65     95.71 o 
   0   7  13        1.74       12.21     23.54 o 
   1   7  13      580.08      473.11     50.31 o 
   2   7  13     2518.03     2565.67     86.22 o 
   3   7  13      925.91      873.45     74.39 o 
   4   7  13       95.36       66.06     40.15 o 
   5   7  13        0.77       83.31     26.22 o 
 -14   8  13      132.71      127.13     40.25 o 
 -13   8  13      895.40      772.32     63.78 o 
 -12   8  13      422.90      413.44     33.25 o 
 -11   8  13     3438.54     3384.37     70.96 o 
 -10   8  13        5.53       40.25     12.51 o 
  -9   8  13      414.81      384.31     23.06 o 
  -8   8  13       15.21       25.72     15.21 o 
  -7   8  13     2940.64     3027.05     78.54 o 
  -6   8  13      262.82      289.19     27.39 o 
  -5   8  13      132.43      171.71     23.36 o 
  -4   8  13     2914.19     2944.23     54.72 o 
  -3   8  13     6723.76     6639.19     82.08 o 
  -2   8  13     1684.72     1603.87     53.41 o 
  -1   8  13       40.49       45.60     17.25 o 
   0   8  13     3084.04     3116.05    128.42 o 
   1   8  13     2657.41     2685.78     87.66 o 
   2   8  13     1386.35     1343.80     73.28 o 
   3   8  13      258.90      373.23     48.97 o 
   4   8  13     5359.07     5631.58    155.90 o 
   5   8  13      496.19      443.88     50.09 o 
 -14   9  13      191.39      171.22     48.50 o 
 -13   9  13     1009.67      964.72     98.11 o 
 -12   9  13       16.07       41.89     14.15 o 
 -11   9  13      158.50      140.20     17.94 o 
 -10   9  13      410.86      387.41     24.46 o 
  -9   9  13     1741.12     1694.16     59.63 o 
  -8   9  13      218.77      180.51     18.26 o 
  -7   9  13      320.83      336.75     32.66 o 
  -6   9  13      289.06      298.23     34.12 o 
  -5   9  13     1886.11     1854.06     69.65 o 
  -4   9  13     1085.87     1150.68     56.51 o 
  -3   9  13       33.05       24.47     16.30 o 
  -2   9  13        7.55       19.37     16.16 o 
  -1   9  13      186.97      198.30     31.22 o 
   0   9  13     1080.11     1070.94     49.88 o 
   1   9  13      125.03       94.23     21.71 o 
   2   9  13      519.74      533.22     55.48 o 
   3   9  13      452.95      567.19     61.66 o 
   4   9  13        7.55       66.56     39.90 o 
   5   9  13      664.25      605.74     71.80 o 
 -13  10  13     2093.12     1843.34    198.64 o 
 -12  10  13       30.84       53.49     23.04 o 
 -11  10  13     1304.31     1214.61     50.34 o 
 -10  10  13       42.76       46.31     11.96 o 
  -9  10  13       57.53       99.38     20.06 o 
  -8  10  13      175.71      149.72     29.25 o 
  -7  10  13     2189.82     2204.84     64.70 o 
  -6  10  13     2029.57     1997.69     61.17 o 
  -5  10  13       83.43       76.52     18.47 o 
  -4  10  13      117.06      128.80     22.27 o 
  -3  10  13     1078.58     1096.69     37.71 o 
  -2  10  13       32.37       51.97     14.38 o 
  -1  10  13      173.97      157.87     29.94 o 
   0  10  13      248.30      260.49     29.81 o 
   1  10  13     2987.86     2926.27     99.79 o 
   2  10  13      704.58      640.38     49.16 o 
   3  10  13       11.20      108.76     25.25 o 
   4  10  13       39.79       23.93     48.38 o 
 -13  11  13     2449.80     2237.86    233.30 o 
 -12  11  13       46.69       49.79     20.63 o 
 -11  11  13      221.24      219.20     30.47 o 
 -10  11  13       40.24       19.03     20.16 o 
  -9  11  13     2105.66     2125.73     68.93 o 
  -8  11  13      197.46      234.17     27.26 o 
  -7  11  13       42.49       37.97     28.05 o 
  -6  11  13        1.46       39.82     16.49 o 
  -5  11  13     6309.18     6574.20    168.54 o 
  -4  11  13     2267.81     2361.68    101.94 o 
  -3  11  13        1.02       60.32     26.37 o 
  -2  11  13      523.92      401.71     55.69 o 
  -1  11  13     2406.94     2363.50     66.20 o 
   0  11  13      195.26      171.05     27.31 o 
   1  11  13       14.35       12.42     22.37 o 
   2  11  13      901.12      881.97     78.01 o 
   3  11  13     1694.50     1562.86     87.57 o 
   4  11  13      304.78      204.82     45.46 o 
 -12  12  13     1164.71      943.41    117.65 o 
 -11  12  13      408.55      412.80     48.95 o 
 -10  12  13      348.32      189.29     48.54 o 
  -9  12  13     1105.23     1057.33     61.90 o 
  -8  12  13      788.79      773.48     48.62 o 
  -7  12  13      642.22      700.81     62.02 o 
  -6  12  13     3649.85     3562.62    133.92 o 
  -5  12  13      893.67      987.01     79.39 o 
  -4  12  13     1135.14     1096.73    109.00 o 
  -3  12  13     3615.78     3570.75    150.42 o 
  -2  12  13      467.94      379.92     43.31 o 
  -1  12  13      121.11      128.53     22.73 o 
   0  12  13      120.65      106.06     25.32 o 
   1  12  13     1213.40     1274.70     75.44 o 
   2  12  13      917.15      976.30     61.83 o 
   3  12  13       52.57       94.88     28.85 o 
 -12  13  13      118.32       76.76     27.70 o 
 -11  13  13       33.71       53.44     31.10 o 
 -10  13  13      922.20     1010.66     65.42 o 
  -9  13  13     2588.52     2519.86    118.57 o 
  -8  13  13      188.93      187.51     38.30 o 
  -7  13  13      565.92      553.83     66.27 o 
  -6  13  13     2421.33     2545.98    123.13 o 
  -5  13  13     1127.23     1227.97     85.83 o 
  -4  13  13      239.36      256.34     54.70 o 
  -3  13  13      286.79      344.95     46.70 o 
  -2  13  13     2385.56     2465.55    131.86 o 
  -1  13  13     2093.15     1997.86    135.50 o 
   0  13  13      290.08      294.01     44.76 o 
   1  13  13      231.96      138.64     27.93 o 
   2  13  13     1296.50     1297.93     94.12 o 
 -11  14  13     2393.78     2101.33    134.04 o 
 -10  14  13      308.11      360.03     89.19 o 
  -9  14  13      109.15       91.78     29.90 o 
  -8  14  13      338.17      464.89     58.73 o 
  -7  14  13     4264.96     4121.85    147.14 o 
  -6  14  13       71.93       81.08     29.31 o 
  -5  14  13      247.89      262.33     54.73 o 
  -4  14  13     1058.75     1121.89    105.78 o 
  -3  14  13     3455.48     3304.69    160.22 o 
  -2  14  13     1756.96     1831.82    106.95 o 
  -1  14  13      579.45      478.42     69.64 o 
   0  14  13     3372.24     3633.82    151.07 o 
   1  14  13      292.65      223.66     43.37 o 
 -10  15  13      198.99       98.64     37.27 o 
  -9  15  13     3757.04     3502.11    169.46 o 
  -8  15  13      364.76      337.29     48.02 o 
  -7  15  13       28.71       21.97     31.89 o 
  -6  15  13      181.29      285.38     82.86 o 
  -5  15  13      145.57       77.30     26.65 o 
  -4  15  13      527.41      489.29     65.13 o 
  -3  15  13       88.57      169.15     46.74 o 
  -2  15  13       40.76      147.70     40.40 o 
  -1  15  13      693.06      685.41    118.33 o 
   0  15  13       13.08       44.23     36.99 o 
  -8  16  13        1.93       72.37     39.79 o 
  -7  16  13     1079.44     1072.22     98.29 o 
  -6  16  13       47.60      115.76     32.55 o 
  -5  16  13      989.36     1062.05     85.40 o 
  -4  16  13       77.26       69.41     39.44 o 
  -3  16  13       96.84      145.16     31.39 o 
  -2  16  13      995.15     1093.08     95.41 o 
  -1  16  13      512.93      668.55    139.41 o 
  -5  17  13     5214.81     5239.11    245.57 o 
  -4  17  13      278.39      246.30     50.84 o 
 -16   0  14       41.63       39.83     45.64 o 
 -15   0  14     1519.23     1385.61    162.42 o 
 -14   0  14     1177.83     1163.93    129.43 o 
 -13   0  14     6950.79     6772.72    308.90 o 
 -12   0  14     1308.96     1251.35     91.70 o 
 -11   0  14      760.20      850.40     79.24 o 
 -10   0  14       88.56       56.47     26.66 o 
  -9   0  14      162.70      149.95     40.35 o 
  -8   0  14      778.00      785.77     31.76 o 
  -7   0  14     6247.25     6549.55    115.43 o 
  -6   0  14        1.09       49.16     14.30 o 
  -5   0  14     5376.87     5464.82    152.84 o 
  -4   0  14     1632.41     1557.69     57.82 o 
  -3   0  14        6.17       18.05     29.79 o 
  -2   0  14      281.37      268.81     31.84 o 
  -1   0  14     4430.41     4477.53    115.84 o 
   0   0  14       72.74      115.02     22.90 o 
   1   0  14       26.80       54.59     23.08 o 
   2   0  14     2293.93     2262.74    165.94 o 
   3   0  14      369.41      352.01     56.23 o 
   4   0  14     4708.24     4664.16    217.81 o 
   5   0  14      756.57      848.45    131.50 o 
   6   0  14     1394.79     1616.32    206.80 o 
 -16   1  14      322.04      294.11     81.27 o 
 -15   1  14     1990.73     2159.98    130.86 o 
 -14   1  14      488.40      550.16     65.33 o 
 -13   1  14     1081.53     1169.61    171.85 o 
 -12   1  14     1092.58      999.10     75.35 o 
 -11   1  14     4594.02     4560.85    125.89 o 
 -10   1  14       46.11       69.12     23.57 o 
  -9   1  14     2842.55     2799.99     54.07 o 
  -8   1  14      390.43      398.13     24.32 o 
  -7   1  14      831.60      816.97     27.45 o 
  -6   1  14       70.56       68.84     11.32 o 
  -5   1  14     7460.18     7706.39    120.42 o 
  -4   1  14       12.69       34.73     17.89 o 
  -3   1  14      618.50      558.35     27.90 o 
  -2   1  14      535.59      490.62     28.97 o 
  -1   1  14     5088.78     5102.70     90.44 o 
   0   1  14       61.75       72.27     19.37 o 
   1   1  14      237.92      167.77     50.88 o 
   2   1  14       11.74       55.19     29.16 o 
   3   1  14     1955.47     1756.57     98.57 o 
   4   1  14     1832.80     1867.66    132.37 o 
   5   1  14       52.98       24.08     54.42 o 
   6   1  14       24.82       49.19     46.52 o 
 -16   2  14     3883.66     3877.90    221.25 o 
 -15   2  14      415.24      451.38     76.96 o 
 -14   2  14     1117.09     1179.85    107.55 o 
 -13   2  14     3560.77     3628.80    168.32 o 
 -12   2  14    12737.15    12955.25    234.57 o 
 -11   2  14      919.27      899.57     82.34 o 
 -10   2  14       12.20        4.88     39.05 o 
  -9   2  14     3284.88     3351.93     54.44 o 
  -8   2  14    15306.34    15614.65    143.67 o 
  -7   2  14     7923.30     8023.87     91.32 o 
  -6   2  14     1225.66     1228.16     44.40 o 
  -5   2  14        0.05       48.90     11.38 o 
  -4   2  14    14942.04    14949.58    134.24 o 
  -3   2  14    24186.77    24371.92    226.81 o 
  -2   2  14     9163.68     9106.40    101.25 o 
  -1   2  14      316.96      316.91     24.98 o 
   0   2  14    11469.64    11827.24    165.67 o 
   1   2  14     7583.09     7264.99    136.08 o 
   2   2  14     6450.22     6582.13    171.06 o 
   3   2  14     4949.42     5062.84    173.73 o 
   4   2  14     3516.22     3280.06    142.01 o 
   5   2  14     4495.35     4300.53    142.52 o 
 -15   3  14     3667.07     3823.73    328.23 o 
 -14   3  14    23125.90    23903.36    625.03 o 
 -13   3  14      793.07      695.25     65.67 o 
 -12   3  14      869.59      779.66     66.17 o 
 -11   3  14     3755.09     3761.87    113.17 o 
 -10   3  14    25014.54    25707.71    302.07 o 
  -9   3  14     8962.26     9003.98     80.67 o 
  -8   3  14       83.32       68.68     10.64 o 
  -7   3  14     5272.78     5319.33    135.09 o 
  -6   3  14    41256.86    43273.86    322.76 o 
  -5   3  14    13186.83    13261.07    138.33 o 
  -4   3  14     4972.67     4973.51     87.18 o 
  -3   3  14      241.84      260.16     19.01 o 
  -2   3  14    32643.60    34382.46    280.99 o 
  -1   3  14     8077.96     7932.61     98.38 o 
   0   3  14     3240.37     3346.42     84.34 o 
   1   3  14      234.38      343.03     33.01 o 
   2   3  14     9951.88    10333.85    197.69 o 
   3   3  14     7389.20     7399.75    175.60 o 
   4   3  14     8800.67     9259.13    188.20 o 
   5   3  14     5488.66     5934.97    222.53 o 
 -15   4  14      247.18      221.11     57.55 o 
 -14   4  14     1999.40     1893.81    123.90 o 
 -13   4  14    10334.91    10169.87    231.18 o 
 -12   4  14    15700.46    16229.11    289.67 o 
 -11   4  14     1427.00     1466.16     73.25 o 
 -10   4  14       60.44       51.53     19.24 o 
  -9   4  14     1328.92     1341.68     26.81 o 
  -8   4  14    22841.50    22975.31    173.33 o 
  -7   4  14    17637.34    18521.80    148.38 o 
  -6   4  14      403.32      424.44     24.22 o 
  -5   4  14     3135.53     3342.11     69.21 o 
  -4   4  14    19323.63    19811.05    192.05 o 
  -3   4  14    10391.86    10655.34    109.63 o 
  -2   4  14     6807.29     6843.71     88.00 o 
  -1   4  14      264.59      301.28     26.76 o 
   0   4  14    11723.94    12023.57    174.46 o 
   1   4  14     7320.91     7254.67    208.92 o 
   2   4  14     9750.25     9913.94    191.58 o 
   3   4  14     6408.57     6674.97    195.55 o 
   4   4  14     2617.87     2574.10    126.86 o 
   5   4  14     2578.32     2424.27    111.05 o 
 -15   5  14     4141.71     4270.76    183.87 o 
 -14   5  14        1.78       62.89     39.54 o 
 -13   5  14      192.57      161.84     42.02 o 
 -12   5  14     1402.55     1239.19     48.28 o 
 -11   5  14     3303.28     3329.60     76.74 o 
 -10   5  14      786.61      797.65     27.98 o 
  -9   5  14     2706.81     2748.47     50.97 o 
  -8   5  14        2.90       27.73     12.89 o 
  -7   5  14     2845.05     2840.38     45.00 o 
  -6   5  14      423.47      387.02     21.05 o 
  -5   5  14    22742.81    23752.29    186.19 o 
  -4   5  14      684.78      650.21     32.39 o 
  -3   5  14      931.11      934.24     35.60 o 
  -2   5  14      216.65      259.33     20.01 o 
  -1   5  14     7062.55     6895.74    102.30 o 
   0   5  14      803.05      748.99     42.02 o 
   1   5  14      561.67      574.13     42.82 o 
   2   5  14      866.32      897.88     68.83 o 
   3   5  14     4028.57     4035.33    129.02 o 
   4   5  14     2117.62     1925.55     97.04 o 
   5   5  14      159.97      170.36     29.95 o 
 -15   6  14       79.55       55.29     40.43 o 
 -14   6  14      841.50      810.49     77.29 o 
 -13   6  14     1575.19     1620.85     92.09 o 
 -12   6  14       51.65       64.97     16.34 o 
 -11   6  14     3314.93     3390.56     88.93 o 
 -10   6  14      400.23      413.54     24.88 o 
  -9   6  14      397.73      457.00     28.21 o 
  -8   6  14     1332.22     1312.25     30.12 o 
  -7   6  14     2073.21     2050.86     39.67 o 
  -6   6  14      284.37      307.33     24.16 o 
  -5   6  14     5840.69     6162.64     98.40 o 
  -4   6  14      329.01      323.74     24.95 o 
  -3   6  14     1401.06     1334.36     37.29 o 
  -2   6  14      275.98      335.15     27.79 o 
  -1   6  14     2940.34     2899.16     86.52 o 
   0   6  14       90.15      101.11     27.68 o 
   1   6  14     2286.23     2391.47    140.36 o 
   2   6  14       43.97      104.14     24.37 o 
   3   6  14     2677.21     2620.99    117.60 o 
   4   6  14      851.77      747.41     62.54 o 
   5   6  14     1341.87     1265.41    106.30 o 
 -15   7  14      468.65      393.66     80.54 o 
 -14   7  14      811.89      845.52    117.39 o 
 -13   7  14       26.59       12.94     19.89 o 
 -12   7  14      243.73      233.85     22.75 o 
 -11   7  14     2209.88     2283.86     50.53 o 
 -10   7  14      212.45      232.33     17.29 o 
  -9   7  14      471.13      529.00     23.10 o 
  -8   7  14       79.32       72.62     14.63 o 
  -7   7  14     2500.13     2655.88     65.75 o 
  -6   7  14      187.38      183.95     14.81 o 
  -5   7  14     6868.96     7006.97    151.63 o 
  -4   7  14      384.23      376.85     33.50 o 
  -3   7  14      278.25      295.66     26.43 o 
  -2   7  14      459.87      440.43     31.53 o 
  -1   7  14     3947.72     3819.88     88.40 o 
   0   7  14     2480.34     2431.09     86.53 o 
   1   7  14     1868.55     1974.42     93.50 o 
   2   7  14       29.23       65.76     47.58 o 
   3   7  14      848.67      816.45     75.66 o 
   4   7  14      848.45      727.05     77.08 o 
   5   7  14       30.92       33.42     32.60 o 
 -14   8  14      490.47      528.61     84.21 o 
 -13   8  14     1577.79     1617.00    114.34 o 
 -12   8  14     4648.55     4660.25     92.47 o 
 -11   8  14      263.24      250.74     21.22 o 
 -10   8  14       53.45       43.65     11.01 o 
  -9   8  14       21.31       36.45     11.75 o 
  -8   8  14     1987.02     1963.63     39.39 o 
  -7   8  14     4239.52     4461.44    103.34 o 
  -6   8  14      142.34      132.93     20.34 o 
  -5   8  14      199.31      193.48     17.29 o 
  -4   8  14     4529.97     4594.98     91.53 o 
  -3   8  14     3980.46     3952.11     79.90 o 
  -2   8  14     3150.09     3142.02     77.52 o 
  -1   8  14        1.04       40.45     30.69 o 
   0   8  14     5663.70     5787.19    130.44 o 
   1   8  14     1775.79     1710.82     71.05 o 
   2   8  14     2195.28     2293.73     94.72 o 
   3   8  14     1399.94     1301.55     93.57 o 
   4   8  14     1349.44     1183.29     76.11 o 
 -14   9  14     9422.99     9611.20    624.25 o 
 -13   9  14        0.08       36.32     19.94 o 
 -12   9  14     1538.43     1551.86     66.10 o 
 -11   9  14     3074.23     2970.23     82.73 o 
 -10   9  14    19986.27    20333.63    398.93 o 
  -9   9  14     9298.67     9340.75    143.23 o 
  -8   9  14        2.65       14.04     20.11 o 
  -7   9  14     1213.69     1169.82     63.84 o 
  -6   9  14    25587.29    26778.35    322.12 o 
  -5   9  14     6745.50     6730.94    122.13 o 
  -4   9  14     1401.90     1428.65     48.40 o 
  -3   9  14     1016.92      936.75     51.78 o 
  -2   9  14    29549.38    30414.79    402.36 o 
  -1   9  14     7639.67     7593.35    129.97 o 
   0   9  14     4473.71     4479.41    121.41 o 
   1   9  14      851.68      880.18     58.18 o 
   2   9  14     9197.83     9583.16    162.23 o 
   3   9  14     4041.21     3913.07    135.52 o 
   4   9  14     6302.60     6388.33    223.84 o 
 -13  10  14     5357.91     5527.84    360.54 o 
 -12  10  14    13353.72    13647.13    410.16 o 
 -11  10  14       57.85       69.82     52.47 o 
 -10  10  14      556.88      591.61     42.12 o 
  -9  10  14     6944.02     7187.70    137.23 o 
  -8  10  14    26401.44    27179.09    425.04 o 
  -7  10  14     5810.72     5656.61    114.39 o 
  -6  10  14      592.34      504.90     43.40 o 
  -5  10  14     2239.56     2258.13     84.55 o 
  -4  10  14    21763.10    23005.19    488.50 o 
  -3  10  14    18745.41    18613.91    209.36 o 
  -2  10  14    11512.16    11810.49    168.39 o 
  -1  10  14       26.49       37.99     37.04 o 
   0  10  14    19700.64    20784.37    307.77 o 
   1  10  14     7234.90     7132.20    152.85 o 
   2  10  14     5982.47     5904.96    133.62 o 
   3  10  14     1400.14     1273.32     98.15 o 
 -13  11  14     1620.73     1580.95    212.13 o 
 -12  11  14      122.46      107.35     28.06 o 
 -11  11  14     5652.60     6209.35    179.66 o 
 -10  11  14     1960.18     1973.36    111.17 o 
  -9  11  14     2266.73     2274.09     80.62 o 
  -8  11  14       62.75       54.87     14.19 o 
  -7  11  14     3104.49     2763.81     85.17 o 
  -6  11  14      952.30      837.67     76.78 o 
  -5  11  14     4188.35     4539.01    151.95 o 
  -4  11  14      797.49      841.43     81.93 o 
  -3  11  14      242.53      188.90     21.73 o 
  -2  11  14     2117.55     2226.45     74.02 o 
  -1  11  14    15052.79    15252.34    234.84 o 
   0  11  14      342.77      371.01     49.00 o 
   1  11  14      932.00      883.33     82.20 o 
   2  11  14      248.73      258.97     43.53 o 
   3  11  14     2395.10     2410.88    125.06 o 
 -12  12  14      186.77      126.01     43.44 o 
 -11  12  14     1122.04     1039.30    149.72 o 
 -10  12  14        5.56       -1.19     19.25 o 
  -9  12  14     3325.32     3224.82    109.11 o 
  -8  12  14      650.81      641.27     73.01 o 
  -7  12  14     4726.04     4838.01    163.31 o 
  -6  12  14      183.61      244.19     38.42 o 
  -5  12  14     3329.58     3222.69    134.75 o 
  -4  12  14       56.75       92.16     28.95 o 
  -3  12  14     3609.98     3837.23    149.60 o 
  -2  12  14      344.45      318.63     36.12 o 
  -1  12  14     1076.74      998.13     60.15 o 
   0  12  14       68.13       83.10     64.56 o 
   1  12  14      795.94      660.17     80.62 o 
   2  12  14     1322.21     1336.91     82.23 o 
 -11  13  14     1190.69     1164.91     99.95 o 
 -10  13  14      159.93      141.02     36.59 o 
  -9  13  14     3408.56     3319.96    172.04 o 
  -8  13  14       60.03      105.39     32.42 o 
  -7  13  14       93.26      161.10     41.00 o 
  -6  13  14       36.11       88.86     38.02 o 
  -5  13  14     2182.20     2142.17    110.21 o 
  -4  13  14      206.04      150.23     32.44 o 
  -3  13  14      457.70      404.68     59.40 o 
  -2  13  14       19.99       63.96     49.76 o 
  -1  13  14     1688.88     1718.00    106.36 o 
   0  13  14     1483.63     1446.48    104.75 o 
   1  13  14       31.28       39.77     54.16 o 
 -10  14  14       59.65      -13.07     36.33 o 
  -9  14  14        3.67       72.91     28.85 o 
  -8  14  14      666.16      727.63     64.29 o 
  -7  14  14      980.13     1093.31    126.37 o 
  -6  14  14      347.20      317.88     53.61 o 
  -5  14  14       60.07       18.86     37.35 o 
  -4  14  14     1137.65     1142.02    101.24 o 
  -3  14  14      534.17      521.64     61.15 o 
  -2  14  14     1053.15     1116.60    104.64 o 
  -1  14  14        2.33       91.13     34.88 o 
   0  14  14     2274.27     2300.45    144.84 o 
  -9  15  14      788.21      610.14     76.72 o 
  -8  15  14        0.03       43.68     28.49 o 
  -7  15  14     1534.58     1436.51    118.18 o 
  -6  15  14    17237.30    17968.60    376.51 o 
  -5  15  14     3132.42     3035.15    148.19 o 
  -4  15  14      668.10      623.70     71.72 o 
  -3  15  14      392.95      248.04     54.99 o 
  -2  15  14     5861.40     6234.83    229.02 o 
  -1  15  14      846.01      734.44     84.42 o 
  -7  16  14     2152.41     2023.27    139.72 o 
  -6  16  14      412.90      367.14     58.49 o 
  -5  16  14      113.83      137.19     67.55 o 
  -4  16  14    10484.96    10493.72    383.98 o 
  -3  16  14     1834.41     1637.04    127.35 o 
 -16   1  15      423.62      418.85    101.00 o 
 -15   1  15     2755.84     2710.74    190.08 o 
 -14   1  15       32.49       13.92     33.05 o 
 -13   1  15      236.66      214.32     54.42 o 
 -12   1  15      322.91      302.11     41.35 o 
 -11   1  15     1778.58     1774.25     61.48 o 
 -10   1  15        2.32       11.09     33.39 o 
  -9   1  15      104.25       80.42     10.75 o 
  -8   1  15      664.42      639.00     28.40 o 
  -7   1  15    14617.77    15132.72    159.14 o 
  -6   1  15      848.21      890.18     27.50 o 
  -5   1  15      299.10      260.48     20.39 o 
  -4   1  15      165.50      203.01     20.44 o 
  -3   1  15     9367.40     9577.08    104.62 o 
  -2   1  15      514.34      493.47     28.76 o 
  -1   1  15      368.47      411.11     30.70 o 
   0   1  15        4.04       70.30     18.17 o 
   1   1  15     3959.40     3928.74    124.84 o 
   2   1  15        1.17       55.03     21.88 o 
   3   1  15     1384.66     1484.09    104.53 o 
   4   1  15      139.78      114.41     30.12 o 
   5   1  15     3128.18     2877.16    138.76 o 
 -16   2  15     1956.59     1953.10    162.62 o 
 -15   2  15      436.71      457.43     65.27 o 
 -14   2  15     1450.17     1285.95    168.33 o 
 -13   2  15     7139.72     7193.99    228.90 o 
 -12   2  15     2560.77     2590.70    111.50 o 
 -11   2  15      805.99      749.82     65.14 o 
 -10   2  15      221.96      233.14     33.16 o 
  -9   2  15    10954.71    11112.51     99.98 o 
  -8   2  15     1269.03     1192.94     30.28 o 
  -7   2  15      209.91      226.24     20.18 o 
  -6   2  15      403.49      412.35     22.18 o 
  -5   2  15    12388.45    12828.25    120.10 o 
  -4   2  15      882.93      905.65     41.02 o 
  -3   2  15     4154.58     4124.79     69.06 o 
  -2   2  15       40.19       44.11     16.51 o 
  -1   2  15    16131.65    16563.77    189.75 o 
   0   2  15      196.49      246.95     27.90 o 
   1   2  15     1734.28     1725.46     78.73 o 
   2   2  15     2029.99     2004.17     88.40 o 
   3   2  15     1977.96     1865.20    134.95 o 
   4   2  15        0.44       99.00     25.00 o 
   5   2  15     1337.00     1282.48     89.13 o 
 -15   3  15       73.81       91.18     28.70 o 
 -14   3  15       13.13       88.17     61.20 o 
 -13   3  15       90.19       76.46     32.77 o 
 -12   3  15      517.03      413.57     44.28 o 
 -11   3  15       29.99       28.08     22.67 o 
 -10   3  15     3099.38     3138.02     65.32 o 
  -9   3  15       40.89       27.67      8.12 o 
  -8   3  15      593.96      614.99     25.17 o 
  -7   3  15      347.71      371.39     20.91 o 
  -6   3  15       55.46       67.34     11.88 o 
  -5   3  15      128.43      170.54     21.40 o 
  -4   3  15      504.49      547.06     29.10 o 
  -3   3  15      235.63      230.62     20.39 o 
  -2   3  15      143.86       99.63     21.10 o 
  -1   3  15      918.63      867.60     41.24 o 
   0   3  15     1713.04     1562.25     62.42 o 
   1   3  15       45.96       50.06     36.22 o 
   2   3  15      197.51      159.69     36.00 o 
   3   3  15      421.57      447.56     52.47 o 
   4   3  15      124.64      112.86     27.99 o 
   5   3  15       50.54       87.40     29.43 o 
 -15   4  15       16.09      124.02     55.29 o 
 -14   4  15        5.32       45.30     30.61 o 
 -13   4  15     4379.18     4171.66    148.28 o 
 -12   4  15       21.91       61.80     24.25 o 
 -11   4  15      558.02      474.19     30.91 o 
 -10   4  15      918.14      930.31     19.66 o 
  -9   4  15     8487.32     8555.59     97.25 o 
  -8   4  15       44.68       51.82      9.66 o 
  -7   4  15      384.64      376.83     24.25 o 
  -6   4  15      293.61      318.66     21.09 o 
  -5   4  15     1675.69     1579.71     43.24 o 
  -4   4  15      721.53      763.32     29.91 o 
  -3   4  15     3230.30     3222.07     67.24 o 
  -2   4  15     6849.60     7007.67     93.62 o 
  -1   4  15     2637.23     2708.29     91.71 o 
   0   4  15      561.37      495.03     41.91 o 
   1   4  15     1903.75     1800.62     89.01 o 
   2   4  15      409.13      357.70    127.17 o 
   3   4  15     3412.45     3465.13    183.56 o 
   4   4  15       42.48       63.95     35.07 o 
   5   4  15      813.60      693.28     69.63 o 
 -15   5  15     3890.43     3967.62    275.75 o 
 -14   5  15        6.48       97.73     53.71 o 
 -13   5  15      337.76      228.12     59.77 o 
 -12   5  15     1324.33     1175.40     72.61 o 
 -11   5  15     9927.38    10114.72    125.42 o 
 -10   5  15     1018.64      936.42     23.74 o 
  -9   5  15      652.61      657.76     34.90 o 
  -8   5  15      211.61      238.51     17.79 o 
  -7   5  15     7476.23     7537.57     86.89 o 
  -6   5  15      365.67      376.73     23.73 o 
  -5   5  15       11.47       39.83      9.63 o 
  -4   5  15      144.20      172.61     15.32 o 
  -3   5  15     4738.14     4754.30     90.43 o 
  -2   5  15     1457.81     1386.08     50.90 o 
  -1   5  15     3091.67     3092.40    125.28 o 
   0   5  15      920.53     1030.93     53.83 o 
   1   5  15     1421.66     1277.45     65.08 o 
   2   5  15      401.72      337.12     48.56 o 
   3   5  15     2393.48     2314.62    110.34 o 
   4   5  15     2721.94     2791.98    121.66 o 
 -15   6  15      101.90       71.82     31.54 o 
 -14   6  15      293.21      160.29     48.22 o 
 -13   6  15      337.95      232.00     74.81 o 
 -12   6  15      161.80      154.90     19.72 o 
 -11   6  15        7.14       10.33      9.13 o 
 -10   6  15      104.86      110.35     14.38 o 
  -9   6  15      448.30      404.09     25.56 o 
  -8   6  15       30.63       51.16     11.35 o 
  -7   6  15       53.46       61.84     10.08 o 
  -6   6  15      319.07      311.11     20.54 o 
  -5   6  15      175.47      167.17     15.36 o 
  -4   6  15       12.76       76.80     12.52 o 
  -3   6  15      325.94      293.47     33.36 o 
  -2   6  15     1153.43     1036.55     45.46 o 
  -1   6  15       50.98       57.48     22.59 o 
   0   6  15      142.38       86.44     19.83 o 
   1   6  15      119.11      155.24     28.04 o 
   2   6  15      180.39      183.68     50.48 o 
   3   6  15        4.66       73.24     24.41 o 
   4   6  15       92.25       81.67     63.29 o 
 -15   7  15      806.20      810.65     98.82 o 
 -14   7  15      474.44      416.83     78.15 o 
 -13   7  15       70.31      115.22     42.70 o 
 -12   7  15      301.90      228.87     23.78 o 
 -11   7  15     4483.84     4550.43     86.91 o 
 -10   7  15      269.38      297.41     22.45 o 
  -9   7  15      481.84      452.37     24.93 o 
  -8   7  15      973.74      889.52     26.30 o 
  -7   7  15     4464.16     4694.23     96.12 o 
  -6   7  15     1057.39     1043.26     38.02 o 
  -5   7  15      943.60      825.71     36.95 o 
  -4   7  15      143.43      115.94     17.72 o 
  -3   7  15     7321.24     7257.14    101.08 o 
  -2   7  15       43.75       66.00     23.48 o 
  -1   7  15     2287.36     2366.48     78.28 o 
   0   7  15        4.73       48.76     23.54 o 
   1   7  15     1059.38     1106.22     67.48 o 
   2   7  15        1.17      -17.33     35.19 o 
   3   7  15      882.91      831.50     65.46 o 
   4   7  15      669.91      568.49     67.38 o 
 -14   8  15       89.90       84.28     36.61 o 
 -13   8  15     4674.16     4784.32    190.05 o 
 -12   8  15       88.12       59.98     17.57 o 
 -11   8  15       76.43       54.43     13.50 o 
 -10   8  15      230.44      236.34     22.23 o 
  -9   8  15     9847.42     9853.11    104.82 o 
  -8   8  15      393.58      393.61     25.02 o 
  -7   8  15      473.70      485.78     35.29 o 
  -6   8  15      609.40      596.11     17.73 o 
  -5   8  15     5250.97     5316.62    103.60 o 
  -4   8  15      841.87      720.11     27.85 o 
  -3   8  15      898.73      909.30     39.05 o 
  -2   8  15      318.91      333.92     31.66 o 
  -1   8  15    10906.27    11351.46    175.35 o 
   0   8  15      349.13      300.83     42.81 o 
   1   8  15     2298.80     2190.06     91.98 o 
   2   8  15      377.73      356.33     49.14 o 
   3   8  15     3036.83     2803.82    138.60 o 
 -14   9  15     1318.04     1185.10    168.29 o 
 -13   9  15        2.34       43.48     57.58 o 
 -12   9  15       87.67       91.48     20.88 o 
 -11   9  15       53.05       47.12     12.11 o 
 -10   9  15       57.47       49.87     12.63 o 
  -9   9  15      186.23      171.71     26.27 o 
  -8   9  15      114.31      110.07     24.68 o 
  -7   9  15     1127.14     1109.34     49.25 o 
  -6   9  15       20.58       48.65     16.59 o 
  -5   9  15       23.61       41.94     21.38 o 
  -4   9  15      456.10      447.25     26.40 o 
  -3   9  15      843.67      736.11     35.32 o 
  -2   9  15        5.08       34.49     18.78 o 
  -1   9  15      565.05      439.25     39.83 o 
   0   9  15      206.37      186.25     50.83 o 
   1   9  15     1227.50     1277.68     66.59 o 
   2   9  15       10.00       54.82     40.11 o 
   3   9  15       45.19       79.80     29.63 o 
 -13  10  15     1927.43     1881.52    203.09 o 
 -12  10  15       35.22       42.06     26.47 o 
 -11  10  15     1235.62     1149.59     62.07 o 
 -10  10  15     1307.38     1253.31     57.27 o 
  -9  10  15     1893.23     1898.82     65.43 o 
  -8  10  15       81.27       71.26     17.23 o 
  -7  10  15     1900.51     1976.26     98.00 o 
  -6  10  15     3259.25     3122.26    101.76 o 
  -5  10  15      888.52      918.93     57.80 o 
  -4  10  15      463.29      413.18     93.42 o 
  -3  10  15     1006.42     1008.27     45.08 o 
  -2  10  15      693.86      621.35     60.40 o 
  -1  10  15     1418.45     1290.89     62.98 o 
   0  10  15      159.73      220.21     38.80 o 
   1  10  15      875.40      954.20     61.77 o 
   2  10  15     2306.82     2430.51    132.49 o 
   3  10  15      206.97      115.11    140.96 o 
 -13  11  15      540.60      525.80    118.46 o 
 -12  11  15        1.52       54.94     20.96 o 
 -11  11  15     3111.27     3068.87    115.53 o 
 -10  11  15      727.26      707.55     52.51 o 
  -9  11  15     1255.87     1291.41     64.44 o 
  -8  11  15        5.49       98.61     23.03 o 
  -7  11  15     6240.07     6322.15    225.88 o 
  -6  11  15      797.19      789.91     79.37 o 
  -5  11  15     1877.21     1966.09     95.89 o 
  -4  11  15      464.44      458.78     47.66 o 
  -3  11  15     2889.23     2808.22     99.75 o 
  -2  11  15      934.75      842.13     70.46 o 
  -1  11  15     3264.58     3116.45    115.27 o 
   0  11  15      806.40      808.12     71.73 o 
   1  11  15     1161.88     1266.36     86.20 o 
   2  11  15      124.08       93.35     32.90 o 
 -12  12  15       86.90      107.90     45.16 o 
 -11  12  15       39.33       45.44     39.13 o 
 -10  12  15      153.57      146.83     28.10 o 
  -9  12  15     1202.35     1196.44     68.21 o 
  -8  12  15      884.81      795.82     77.21 o 
  -7  12  15      900.13      806.34     71.93 o 
  -6  12  15       46.28       76.76     30.20 o 
  -5  12  15      417.37      346.02     69.51 o 
  -4  12  15      145.66      128.59     39.67 o 
  -3  12  15     3164.48     3129.10    128.36 o 
  -2  12  15     1260.71     1233.42     64.92 o 
  -1  12  15       70.85       72.59     47.54 o 
   0  12  15       30.64       81.00     28.79 o 
   1  12  15      313.69      283.91     57.91 o 
 -11  13  15      469.21      528.31     66.89 o 
 -10  13  15      858.56      913.11     64.81 o 
  -9  13  15       35.63       55.53     23.63 o 
  -8  13  15       94.60       41.68     41.24 o 
  -7  13  15     1386.08     1309.12     82.55 o 
  -6  13  15      841.35      841.53     98.30 o 
  -5  13  15       27.12       25.99     65.74 o 
  -4  13  15      104.52       92.38     47.23 o 
  -3  13  15      690.23      745.57    140.30 o 
  -2  13  15     1687.11     1506.78    105.98 o 
  -1  13  15       22.32       15.79     88.55 o 
   0  13  15      332.16      288.32     44.47 o 
 -10  14  15      190.81      179.98     52.66 o 
  -9  14  15     2248.41     2288.33    114.65 o 
  -8  14  15      142.54      141.61     47.83 o 
  -7  14  15       26.37      154.63     44.99 o 
  -6  14  15       57.19       46.28     57.46 o 
  -5  14  15     6684.19     6735.89    232.81 o 
  -4  14  15      283.72      220.83     51.20 o 
  -3  14  15      554.15      503.15     70.89 o 
  -2  14  15      125.36      101.62     42.18 o 
  -1  14  15     3281.59     3348.63    176.77 o 
  -9  15  15      127.15      122.75     39.20 o 
  -8  15  15       55.25       22.36     30.47 o 
  -7  15  15     2430.23     2324.17    120.17 o 
  -6  15  15      100.13       59.60     66.85 o 
  -5  15  15       44.97      144.33     39.37 o 
  -4  15  15        2.26        4.13     43.81 o 
  -3  15  15      827.85      846.19     84.37 o 
  -2  15  15        9.53       67.83     47.57 o 
  -5  16  15      260.89      279.86     64.67 o 
 -16   0  16      267.53      277.65     93.09 o 
 -15   0  16     8268.64     7782.49    352.73 o 
 -14   0  16    25200.29    26701.60  12040.01 o 
 -13   0  16      234.58       73.98     46.42 o 
 -12   0  16       67.63       82.12     37.67 o 
 -11   0  16     8684.71     9121.22    225.30 o 
 -10   0  16    24276.78    25266.01    691.54 o 
  -9   0  16     2234.13     2100.17     59.93 o 
  -8   0  16       60.27       59.11     18.04 o 
  -7   0  16     6168.72     6273.29    103.34 o 
  -6   0  16    46428.39    47019.99    675.72 o 
  -5   0  16    13585.72    13862.79    209.76 o 
  -4   0  16     6220.44     6414.56    134.38 o 
  -3   0  16     3825.50     4005.94    137.08 o 
  -2   0  16    21043.55    21834.71    423.59 o 
  -1   0  16     4328.98     4143.85    125.98 o 
   0   0  16     6957.45     7072.85    210.94 o 
   1   0  16       63.40       91.71     59.20 o 
   2   0  16     9177.97     9744.81    314.14 o 
   3   0  16      790.84      991.92     94.61 o 
   4   0  16    11596.48    11592.31    437.89 o 
 -16   1  16     3058.74     3085.82    198.07 o 
 -15   1  16      405.66      356.02     82.69 o 
 -14   1  16     1076.25      891.19    138.35 o 
 -13   1  16     9097.33     9209.47    269.38 o 
 -12   1  16    14162.94    14413.55    270.84 o 
 -11   1  16       64.90       35.70     24.24 o 
 -10   1  16      174.07      118.10     24.29 o 
  -9   1  16     6891.90     7013.96     93.35 o 
  -8   1  16    29393.48    30485.96    252.97 o 
  -7   1  16     3684.32     3684.01     68.23 o 
  -6   1  16     2579.33     2673.29     56.63 o 
  -5   1  16     4609.31     4784.02     86.55 o 
  -4   1  16    11888.95    12284.35    131.69 o 
  -3   1  16     6174.78     6067.11     91.63 o 
  -2   1  16     6035.49     5873.06     94.55 o 
  -1   1  16      376.71      331.51     37.61 o 
   0   1  16    11263.40    11652.91    228.53 o 
   1   1  16     4560.02     4564.13    150.01 o 
   2   1  16     8284.55     8072.53    194.34 o 
   3   1  16      437.99      450.00     51.88 o 
   4   1  16     2010.92     2000.07    105.17 o 
 -15   2  16     1998.17     2146.60    133.73 o 
 -14   2  16      597.57      477.62     71.24 o 
 -13   2  16     2200.25     2214.18    136.76 o 
 -12   2  16      244.39      214.83     38.54 o 
 -11   2  16      460.93      491.68     47.10 o 
 -10   2  16      252.51      193.00     24.74 o 
  -9   2  16     3688.67     3676.37     63.52 o 
  -8   2  16        9.17       37.04     15.17 o 
  -7   2  16     2286.88     2205.53     50.78 o 
  -6   2  16     1571.17     1523.49     35.11 o 
  -5   2  16     2539.69     2679.08     55.14 o 
  -4   2  16      930.19      919.79     44.86 o 
  -3   2  16      245.02      283.91     28.03 o 
  -2   2  16       22.20       63.81     11.51 o 
  -1   2  16     7385.06     7147.64    134.49 o 
   0   2  16     2602.41     2483.86    109.13 o 
   1   2  16        2.21       20.19     34.65 o 
   2   2  16      123.11      101.08     25.72 o 
   3   2  16     4890.46     4611.88    147.84 o 
   4   2  16      446.71      303.82     48.22 o 
 -15   3  16      815.24      861.92    180.95 o 
 -14   3  16      534.59      577.56    103.09 o 
 -13   3  16     1067.15     1034.07     76.43 o 
 -12   3  16      856.14      796.42     70.61 o 
 -11   3  16     2991.55     3055.19    111.17 o 
 -10   3  16       17.76       24.52     11.98 o 
  -9   3  16     1079.68     1077.28     33.93 o 
  -8   3  16       20.65       54.42     12.10 o 
  -7   3  16     6029.07     6313.72     78.55 o 
  -6   3  16      108.75       70.30     12.97 o 
  -5   3  16     3455.48     3467.10     68.04 o 
  -4   3  16      140.48      123.45     13.63 o 
  -3   3  16     1157.51     1176.04     38.77 o 
  -2   3  16      416.54      461.42     38.04 o 
  -1   3  16     1188.44     1155.68     51.85 o 
   0   3  16      114.04       87.37     24.92 o 
   1   3  16     4552.40     4649.64    147.72 o 
   2   3  16      580.83      436.20     55.48 o 
   3   3  16       18.91      146.07     34.79 o 
   4   3  16      232.50      199.52     41.26 o 
 -15   4  16      214.31      160.66     38.78 o 
 -14   4  16      670.40      636.24     88.40 o 
 -13   4  16     4578.43     4334.86    137.85 o 
 -12   4  16      315.61      371.37     39.44 o 
 -11   4  16      864.45      801.77     34.95 o 
 -10   4  16     2607.61     2536.71     44.23 o 
  -9   4  16     2388.76     2414.13     57.65 o 
  -8   4  16      125.18      136.98     15.11 o 
  -7   4  16     1318.15     1320.84     34.75 o 
  -6   4  16      845.36      883.16     29.86 o 
  -5   4  16    10189.97    10410.71    112.17 o 
  -4   4  16     1671.72     1732.86     49.98 o 
  -3   4  16      177.32      142.99     17.57 o 
  -2   4  16      185.76      160.28     23.48 o 
  -1   4  16     6889.04     6655.01    123.27 o 
   0   4  16      755.99      706.88     50.00 o 
   1   4  16      315.97      241.81     62.34 o 
   2   4  16      179.98      181.33     34.08 o 
   3   4  16     3478.89     3118.94    142.44 o 
   4   4  16      101.84       85.80     32.10 o 
 -15   5  16       61.27       60.48     40.11 o 
 -14   5  16      228.71      230.22    119.39 o 
 -13   5  16     5413.79     5460.80    158.57 o 
 -12   5  16     9626.90     9029.14    177.19 o 
 -11   5  16       44.33       63.20     19.57 o 
 -10   5  16      195.79      205.10     17.90 o 
  -9   5  16     1655.30     1637.79     36.39 o 
  -8   5  16    12481.57    13019.95    136.55 o 
  -7   5  16      615.86      608.86     29.14 o 
  -6   5  16       51.41       46.32     14.21 o 
  -5   5  16     1444.91     1487.36     39.12 o 
  -4   5  16     3671.00     3763.31     80.05 o 
  -3   5  16     3445.11     3320.17     75.15 o 
  -2   5  16     5077.32     5198.56    123.71 o 
  -1   5  16     2277.01     2249.52     88.76 o 
   0   5  16     5622.69     5600.21    124.91 o 
   1   5  16     3678.39     3562.80    123.98 o 
   2   5  16     2740.07     2844.47    120.20 o 
   3   5  16       80.72       79.54     49.75 o 
   4   5  16     2943.06     2776.45    152.91 o 
 -15   6  16     6615.04     7046.34    327.20 o 
 -14   6  16    13002.40    13441.59    352.69 o 
 -13   6  16        4.77       -3.90     33.87 o 
 -12   6  16     1571.74     1524.74     55.64 o 
 -11   6  16     4830.82     4725.66     91.93 o 
 -10   6  16    18450.50    19158.92    183.04 o 
  -9   6  16     1211.26     1204.41     32.17 o 
  -8   6  16       41.30       43.40     12.37 o 
  -7   6  16     9025.17     9319.72    108.74 o 
  -6   6  16    22628.56    23891.42    227.03 o 
  -5   6  16      775.88      792.47     35.29 o 
  -4   6  16     1843.91     1782.23     54.34 o 
  -3   6  16        2.32       51.25     15.64 o 
  -2   6  16    14103.03    14980.42    226.89 o 
  -1   6  16     4049.52     3943.13    104.31 o 
   0   6  16     7166.40     7381.72    146.68 o 
   1   6  16      129.68      190.87     34.07 o 
   2   6  16     5558.98     5717.72    155.04 o 
   3   6  16      995.92      860.28     67.46 o 
 -14   7  16      537.28      567.08     90.70 o 
 -13   7  16     6911.67     7347.14    200.52 o 
 -12   7  16    17076.71    16748.95    344.59 o 
 -11   7  16      762.88      791.78     40.74 o 
 -10   7  16      165.12      174.37     19.54 o 
  -9   7  16     2236.26     2236.49     52.47 o 
  -8   7  16    15242.72    16057.71    167.42 o 
  -7   7  16     2643.04     2759.71     62.05 o 
  -6   7  16       50.58       50.63     12.18 o 
  -5   7  16     1009.70     1062.97     36.78 o 
  -4   7  16    10051.88    10045.10    136.55 o 
  -3   7  16     2488.67     2471.32     99.93 o 
  -2   7  16    10297.98    10404.16    161.80 o 
  -1   7  16      243.49      172.35     32.38 o 
   0   7  16    14581.59    15310.93    246.82 o 
   1   7  16     5677.39     5773.46    179.13 o 
   2   7  16     3608.96     3725.60    130.57 o 
   3   7  16      812.74      703.56     71.24 o 
 -14   8  16     1552.50     1894.49    240.21 o 
 -13   8  16     3179.64     2824.60    255.20 o 
 -12   8  16     1748.30     1687.58     66.29 o 
 -11   8  16     3761.36     3779.64    121.06 o 
 -10   8  16     1777.21     1845.18     42.15 o 
  -9   8  16     2393.75     2389.77     53.49 o 
  -8   8  16       19.54       -5.05     12.44 o 
  -7   8  16      424.01      424.27     25.93 o 
  -6   8  16     1814.14     1791.96     45.10 o 
  -5   8  16     8945.76     9038.29    122.19 o 
  -4   8  16      964.31      980.07     42.56 o 
  -3   8  16       12.34       31.70     19.99 o 
  -2   8  16      832.32      909.61     60.60 o 
  -1   8  16    14230.95    14352.88    231.06 o 
   0   8  16      910.71      806.58     50.51 o 
   1   8  16       35.84       62.85     24.57 o 
   2   8  16       36.19       50.17     57.56 o 
   3   8  16     4315.85     4102.73    163.41 o 
 -14   9  16        7.59      107.55     55.19 o 
 -13   9  16     1401.81     1383.86    175.78 o 
 -12   9  16      492.95      435.55     37.45 o 
 -11   9  16     1077.29      971.55     49.48 o 
 -10   9  16      497.97      411.72     33.21 o 
  -9   9  16     1884.37     1796.24     58.73 o 
  -8   9  16      163.45      100.88     19.16 o 
  -7   9  16     3278.30     3170.36    100.89 o 
  -6   9  16       22.54       60.64     18.56 o 
  -5   9  16      279.06      295.41     32.32 o 
  -4   9  16     1050.99      942.13     52.49 o 
  -3   9  16     4110.92     4042.80    105.51 o 
  -2   9  16       43.43      109.76     33.48 o 
  -1   9  16     1121.04     1088.85     63.79 o 
   0   9  16       30.54       21.99     20.03 o 
   1   9  16     1633.38     1778.35     98.76 o 
   2   9  16       12.92       88.97     29.45 o 
 -13  10  16     2660.64     2874.63    278.43 o 
 -12  10  16      738.55      796.57     60.81 o 
 -11  10  16      609.84      622.67     51.94 o 
 -10  10  16      315.67      346.61     40.73 o 
  -9  10  16     2583.69     2613.94    104.28 o 
  -8  10  16     1363.39     1301.53     62.66 o 
  -7  10  16       61.69       66.99     25.49 o 
  -6  10  16      376.29      461.89     43.73 o 
  -5  10  16     1159.43     1232.52    104.40 o 
  -4  10  16       20.93       21.59     24.04 o 
  -3  10  16      214.93      201.64     26.88 o 
  -2  10  16      114.30       64.78     39.50 o 
  -1  10  16     3672.29     3668.83    113.99 o 
   0  10  16       40.67       63.22     27.11 o 
   1  10  16        7.54       26.56     30.76 o 
   2  10  16        6.43       30.41     35.60 o 
 -12  11  16     4529.15     4106.17    170.18 o 
 -11  11  16     1364.47     1263.70     82.16 o 
 -10  11  16      579.68      500.03     49.38 o 
  -9  11  16      417.71      366.05     50.29 o 
  -8  11  16     6748.42     6483.66    209.89 o 
  -7  11  16      660.43      627.95     64.85 o 
  -6  11  16     1188.80     1184.42     87.90 o 
  -5  11  16      386.07      358.31     66.23 o 
  -4  11  16     5386.00     5628.78    188.25 o 
  -3  11  16     3919.55     3773.95    146.38 o 
  -2  11  16      755.36      681.80     75.37 o 
  -1  11  16       87.03       74.72     31.90 o 
   0  11  16     2216.98     2337.51    126.09 o 
   1  11  16     2166.17     2037.31    116.54 o 
 -12  12  16        0.53       10.97     50.68 o 
 -11  12  16     3418.86     3461.58    219.57 o 
 -10  12  16    13953.73    14794.06    331.75 o 
  -9  12  16     1862.15     1597.83     90.89 o 
  -8  12  16      122.76       64.74     31.93 o 
  -7  12  16     1663.57     1615.19    100.82 o 
  -6  12  16    11144.32    11930.15    290.90 o 
  -5  12  16     2283.78     2502.78    133.49 o 
  -4  12  16     1757.00     1810.75    133.35 o 
  -3  12  16     1841.05     1937.75    113.76 o 
  -2  12  16    10351.17    10517.16    261.45 o 
  -1  12  16     3347.05     3370.10    143.01 o 
   0  12  16     3106.17     2962.85    165.23 o 
 -11  13  16        1.02       21.59     23.44 o 
 -10  13  16      295.17      227.79     65.97 o 
  -9  13  16     4178.19     3713.85    134.69 o 
  -8  13  16    13244.47    13885.59    301.87 o 
  -7  13  16     3230.81     3029.78    133.44 o 
  -6  13  16      883.67      843.83     67.14 o 
  -5  13  16      618.46      571.11     63.55 o 
  -4  13  16     7901.49     8418.14    223.89 o 
  -3  13  16     4769.11     4591.08    173.86 o 
  -2  13  16     4632.42     4224.16    245.23 o 
  -1  13  16       18.31       21.73     32.30 o 
 -10  14  16     1410.89     1285.28     96.32 o 
  -9  14  16     1534.35     1579.46    112.50 o 
  -8  14  16       57.14       93.62     28.03 o 
  -7  14  16     1586.94     1773.68    176.66 o 
  -6  14  16     4306.26     4218.63    155.22 o 
  -5  14  16     3621.27     3676.47    144.70 o 
  -4  14  16        3.00       14.42     34.77 o 
  -3  14  16       63.82       74.12     45.87 o 
  -2  14  16     1313.10     1250.53     96.33 o 
  -8  15  16      167.48      160.87     38.11 o 
  -7  15  16     3166.44     3308.23    255.31 o 
  -6  15  16      438.95      471.03     68.26 o 
  -5  15  16     2898.77     2838.74    155.12 o 
  -4  15  16       11.10       47.51     40.87 o 
 -15   1  17      310.93      248.68     83.24 o 
 -14   1  17      384.05      442.80     71.37 o 
 -13   1  17     2944.56     2765.82    151.25 o 
 -12   1  17      866.79      855.69     66.53 o 
 -11   1  17      412.52      380.66     37.71 o 
 -10   1  17      803.76      804.63     18.01 o 
  -9   1  17     8121.44     8323.31     90.78 o 
  -8   1  17      113.98      112.45     12.91 o 
  -7   1  17     3361.30     3387.49     73.91 o 
  -6   1  17       63.54       73.11     13.30 o 
  -5   1  17     6501.29     6606.99     86.05 o 
  -4   1  17        5.60       67.70     13.56 o 
  -3   1  17     2802.60     2749.95     67.21 o 
  -2   1  17       67.59      125.75     24.64 o 
  -1   1  17     3939.72     4203.92    126.96 o 
   0   1  17      231.76      241.08     33.10 o 
   1   1  17      573.23      619.28     67.03 o 
   2   1  17      215.54      178.10     34.55 o 
   3   1  17     2089.35     2111.70    118.55 o 
 -15   2  17      394.98      333.18     69.53 o 
 -14   2  17     2030.02     1996.87    129.23 o 
 -13   2  17      705.38      727.48     79.71 o 
 -12   2  17     5647.91     5334.87    178.65 o 
 -11   2  17     4739.99     4467.46    137.94 o 
 -10   2  17       17.23       19.83      8.88 o 
  -9   2  17      627.27      670.02     27.12 o 
  -8   2  17     4879.80     4789.10     80.13 o 
  -7   2  17     5999.25     5992.06     76.25 o 
  -6   2  17        0.62       55.30     11.21 o 
  -5   2  17       37.41       73.46     13.35 o 
  -4   2  17      957.27      937.61     39.29 o 
  -3   2  17     3760.23     3692.91     71.21 o 
  -2   2  17      440.06      477.59     36.38 o 
  -1   2  17     5063.61     5298.62    127.54 o 
   0   2  17       12.52       30.41     32.59 o 
   1   2  17      324.52      379.90     48.79 o 
   2   2  17       56.66       61.37     23.90 o 
   3   2  17     2844.11     2691.90    123.31 o 
 -15   3  17     1360.70     1338.62    166.29 o 
 -14   3  17       60.36       -4.90     47.71 o 
 -13   3  17      516.21      563.77     60.36 o 
 -12   3  17      327.02      338.85     36.41 o 
 -11   3  17      215.89      195.46     22.02 o 
 -10   3  17       41.62       45.83     10.65 o 
  -9   3  17      345.68      331.89     24.37 o 
  -8   3  17      127.78      112.79     14.89 o 
  -7   3  17     1190.32     1149.26     38.61 o 
  -6   3  17      239.53      282.45     24.12 o 
  -5   3  17      374.85      317.72     25.71 o 
  -4   3  17     1046.75     1046.89     39.70 o 
  -3   3  17     1607.35     1542.74     47.51 o 
  -2   3  17      234.79      180.82     29.62 o 
  -1   3  17       18.40       71.44     17.84 o 
   0   3  17       74.81       77.28     20.70 o 
   1   3  17       31.28       49.83     32.47 o 
   2   3  17       90.66       58.27     30.56 o 
   3   3  17      391.83      440.57     57.45 o 
 -15   4  17     2208.22     2403.98    143.89 o 
 -14   4  17      561.10      591.21     79.09 o 
 -13   4  17       12.95       61.60     29.67 o 
 -12   4  17      580.81      515.24     56.95 o 
 -11   4  17      230.87      206.35     23.64 o 
 -10   4  17      642.82      627.39     33.13 o 
  -9   4  17       34.95       51.05     12.43 o 
  -8   4  17     3394.68     3334.67     64.13 o 
  -7   4  17     3029.27     3213.81     64.25 o 
  -6   4  17       50.53       75.80     14.05 o 
  -5   4  17       33.84       62.95     13.34 o 
  -4   4  17      232.25      240.17     22.10 o 
  -3   4  17     1286.05     1210.64     64.80 o 
  -2   4  17      389.02      341.40     29.56 o 
  -1   4  17       45.48       16.80     29.29 o 
   0   4  17        2.03       70.64     30.77 o 
   1   4  17      835.92      747.56     70.07 o 
   2   4  17      713.25      700.98     64.06 o 
   3   4  17     1671.24     1751.95    114.96 o 
 -15   5  17       99.34       59.36     37.71 o 
 -14   5  17     3651.39     3663.92    188.21 o 
 -13   5  17     4710.03     4887.52    149.89 o 
 -12   5  17     1781.10     1571.88     78.85 o 
 -11   5  17       33.94       43.03     11.59 o 
 -10   5  17      483.76      500.11     24.34 o 
  -9   5  17     1044.74     1064.54     33.20 o 
  -8   5  17        4.11       32.12     15.70 o 
  -7   5  17     2566.41     2561.10     56.21 o 
  -6   5  17      205.56      232.97     21.50 o 
  -5   5  17     2056.23     2076.26     49.57 o 
  -4   5  17      870.89      796.33     31.87 o 
  -3   5  17     1576.84     1432.97     76.85 o 
  -2   5  17      110.90      154.27     24.65 o 
  -1   5  17     2321.08     2280.20     77.34 o 
   0   5  17      314.77      191.63     43.97 o 
   1   5  17     1335.99     1316.48     80.69 o 
   2   5  17      492.60      443.45     47.43 o 
   3   5  17     2216.58     2286.91    128.08 o 
 -15   6  17      277.28      174.48     58.11 o 
 -14   6  17      280.72      236.85     83.40 o 
 -13   6  17       61.14        7.74     32.49 o 
 -12   6  17       65.35       46.98     14.09 o 
 -11   6  17      147.41      110.69     14.52 o 
 -10   6  17       43.91       51.18     14.24 o 
  -9   6  17        8.65       32.32     11.04 o 
  -8   6  17      100.72       63.32     12.86 o 
  -7   6  17      567.39      572.93     27.14 o 
  -6   6  17     1626.69     1661.82     42.04 o 
  -5   6  17       40.88       59.39     18.72 o 
  -4   6  17      321.09      335.02     26.03 o 
  -3   6  17      399.34      402.67     46.73 o 
  -2   6  17      792.31      729.06     56.02 o 
  -1   6  17      534.73      555.41     53.33 o 
   0   6  17      584.46      557.61     49.65 o 
   1   6  17     1003.28      839.73     79.41 o 
   2   6  17       86.06      119.23     27.93 o 
 -14   7  17     1650.44     1649.11    113.31 o 
 -13   7  17     3023.00     3255.11    145.82 o 
 -12   7  17     2384.07     2379.20     84.90 o 
 -11   7  17     1457.10     1403.21     44.46 o 
 -10   7  17      431.78      444.21     23.78 o 
  -9   7  17     4378.78     4175.94     76.09 o 
  -8   7  17      327.36      341.82     23.39 o 
  -7   7  17      693.92      665.01     30.38 o 
  -6   7  17       73.63       56.33     18.43 o 
  -5   7  17     5183.17     5193.93     99.36 o 
  -4   7  17      397.51      325.26     38.56 o 
  -3   7  17     5741.05     5776.98    150.70 o 
  -2   7  17      249.22      229.90     40.27 o 
  -1   7  17      945.39      872.17     59.01 o 
   0   7  17        4.07       45.93     21.38 o 
   1   7  17     3980.22     3911.67    134.14 o 
   2   7  17      840.46      767.25     78.41 o 
 -14   8  17      808.06      635.48    153.90 o 
 -13   8  17       76.78      122.20     42.80 o 
 -12   8  17     1693.81     1597.13     65.09 o 
 -11   8  17     3750.31     3591.54     79.13 o 
 -10   8  17      375.82      337.85     27.42 o 
  -9   8  17      107.25      110.81     18.73 o 
  -8   8  17     3491.98     3413.09     81.47 o 
  -7   8  17     6542.01     6368.00    126.23 o 
  -6   8  17       41.34       52.80     10.71 o 
  -5   8  17       66.89       67.20     26.20 o 
  -4   8  17     2650.56     2560.75     75.97 o 
  -3   8  17     4199.78     4283.14    154.56 o 
  -2   8  17       31.08       80.23     19.00 o 
  -1   8  17     1190.38     1298.44     77.85 o 
   0   8  17        3.18       56.69     25.11 o 
   1   8  17     3373.56     3509.82    120.68 o 
   2   8  17      274.65      212.44     39.54 o 
 -13   9  17      649.79      617.34    108.13 o 
 -12   9  17       48.81       35.51     23.20 o 
 -11   9  17      505.33      566.47     55.35 o 
 -10   9  17     1361.35     1322.45     60.84 o 
  -9   9  17      690.12      588.11     45.06 o 
  -8   9  17     1101.51     1068.26     62.03 o 
  -7   9  17     1423.51     1495.48     76.11 o 
  -6   9  17      553.58      433.47     41.83 o 
  -5   9  17     1710.40     1636.76     46.09 o 
  -4   9  17      622.12      601.35     35.61 o 
  -3   9  17     1186.09     1083.23     79.00 o 
  -2   9  17        6.25       30.92     23.72 o 
  -1   9  17      644.43      610.40     51.85 o 
   0   9  17     1008.86      937.85     65.22 o 
   1   9  17     1240.07     1122.95     79.94 o 
 -13  10  17       24.72       89.21     65.91 o 
 -12  10  17     1601.51     1450.15    229.91 o 
 -11  10  17     2357.51     2472.10    101.69 o 
 -10  10  17      210.98      185.01     34.04 o 
  -9  10  17       97.35       53.71     19.75 o 
  -8  10  17      389.36      436.64     58.57 o 
  -7  10  17      494.32      511.36     63.79 o 
  -6  10  17      366.08      468.55     57.82 o 
  -5  10  17      432.80      423.99     54.48 o 
  -4  10  17      843.48      758.76     62.83 o 
  -3  10  17     2563.01     2455.17    104.21 o 
  -2  10  17      142.58      173.53     28.57 o 
  -1  10  17      250.64      186.63     36.63 o 
   0  10  17       60.21      101.28     28.38 o 
   1  10  17      163.09      116.86     28.59 o 
 -12  11  17      663.20      647.05     93.64 o 
 -11  11  17        5.70      -25.76     29.85 o 
 -10  11  17     3139.14     3119.29    103.12 o 
  -9  11  17     5202.40     5092.58    205.84 o 
  -8  11  17        1.71       40.83     27.08 o 
  -7  11  17      337.15      347.81     49.52 o 
  -6  11  17     2204.90     2283.44    120.02 o 
  -5  11  17     4613.51     4851.32    173.35 o 
  -4  11  17       47.79       71.95     38.17 o 
  -3  11  17      643.49      602.89     70.22 o 
  -2  11  17      760.05      725.60     59.75 o 
  -1  11  17     4094.13     4043.58    231.25 o 
   0  11  17      172.19      128.09     41.64 o 
 -11  12  17     1500.54     1455.37    117.00 o 
 -10  12  17       38.54      119.43     31.97 o 
  -9  12  17       38.28      106.62     28.71 o 
  -8  12  17     2489.79     2527.58    116.36 o 
  -7  12  17     3552.92     3653.67    136.25 o 
  -6  12  17       41.95       39.47     28.60 o 
  -5  12  17        1.39        2.83     36.03 o 
  -4  12  17     1064.87      888.49     78.91 o 
  -3  12  17      957.20     1020.67     92.79 o 
  -2  12  17      686.00      683.89     66.55 o 
  -1  12  17      829.00      729.15     93.84 o 
 -10  13  17      518.62      473.73     66.50 o 
  -9  13  17     1054.54     1037.32     75.20 o 
  -8  13  17      641.02      647.00     99.67 o 
  -7  13  17      927.36      775.76     67.05 o 
  -6  13  17       41.83      100.46     30.41 o 
  -5  13  17      707.02      748.02     71.18 o 
  -4  13  17        3.95       40.95     41.51 o 
  -3  13  17     1372.40     1482.69    130.30 o 
  -2  13  17       94.84      131.62     54.47 o 
  -9  14  17      431.54      244.67     59.27 o 
  -8  14  17      125.09      169.75     39.99 o 
  -7  14  17     4616.87     4392.75    194.16 o 
  -6  14  17        2.20       13.30     32.65 o 
  -5  14  17      610.97      655.75     82.09 o 
  -4  14  17       67.20       67.39     27.95 o 
  -3  14  17     1399.96     1373.83    135.83 o 
 -15   0  18      147.61      222.00     89.34 o 
 -14   0  18     3144.15     2936.99    229.11 o 
 -13   0  18       52.77       86.70     47.64 o 
 -12   0  18      313.37      197.41    108.32 o 
 -11   0  18     2174.13     2187.45    125.37 o 
 -10   0  18     2097.98     2210.98     81.79 o 
  -9   0  18      802.06      780.85     35.40 o 
  -8   0  18      249.42      319.04     32.92 o 
  -7   0  18     5545.24     5688.00    110.71 o 
  -6   0  18     3786.25     3630.79    115.81 o 
  -5   0  18      598.18      662.52     50.23 o 
  -4   0  18      440.48      461.53     53.44 o 
  -3   0  18     2650.03     2950.72    176.99 o 
  -2   0  18     1041.79      988.13     87.69 o 
  -1   0  18      165.88      226.21     67.17 o 
   0   0  18      394.20      336.56     87.92 o 
   1   0  18     1050.62     1047.48    141.83 o 
   2   0  18      449.97      516.40     73.32 o 
 -15   1  18      331.12      313.38     83.28 o 
 -14   1  18      914.61      924.93     87.34 o 
 -13   1  18     1453.84     1522.69    116.10 o 
 -12   1  18     3002.82     3058.67    117.37 o 
 -11   1  18      161.78      145.24     30.42 o 
 -10   1  18       96.80      142.11     17.27 o 
  -9   1  18     4417.15     4644.27     68.05 o 
  -8   1  18     5099.78     5176.25     76.22 o 
  -7   1  18      292.27      309.04     25.60 o 
  -6   1  18     3425.79     3389.73     68.98 o 
  -5   1  18     3374.20     3194.43     67.04 o 
  -4   1  18     2346.67     2141.33     65.26 o 
  -3   1  18        0.99       47.15     18.14 o 
  -2   1  18     3162.80     3110.23    108.42 o 
  -1   1  18     6997.77     7184.95    166.27 o 
   0   1  18       21.39       68.79     37.28 o 
   1   1  18       40.45       23.23     45.17 o 
   2   1  18     1003.74     1031.55     80.94 o 
 -15   2  18      150.43      114.33    121.27 o 
 -14   2  18      302.12      244.58     69.35 o 
 -13   2  18     5951.75     6364.39    221.24 o 
 -12   2  18     4761.30     4944.39    160.57 o 
 -11   2  18       22.05       38.39     12.35 o 
 -10   2  18      161.85      112.70     15.34 o 
  -9   2  18     3513.05     3747.83     59.46 o 
  -8   2  18    10443.41    10860.33    119.94 o 
  -7   2  18     6418.74     6463.22     86.61 o 
  -6   2  18      661.44      688.28     29.07 o 
  -5   2  18     1576.93     1624.21     44.64 o 
  -4   2  18     6315.89     6433.74    107.70 o 
  -3   2  18     1758.50     1753.61     78.87 o 
  -2   2  18     1378.04     1419.36     85.83 o 
  -1   2  18       72.87       99.69     53.05 o 
   0   2  18     7882.91     7902.86    190.26 o 
   1   2  18     1912.63     1816.30     99.27 o 
   2   2  18     2995.72     3081.43    122.56 o 
 -15   3  18    13092.20    13728.58    483.68 o 
 -14   3  18     6628.88     6889.19    223.74 o 
 -13   3  18      238.30      200.17     62.87 o 
 -12   3  18       93.66       87.21     23.77 o 
 -11   3  18     9189.27     9448.93    169.98 o 
 -10   3  18    13105.14    13407.96    157.26 o 
  -9   3  18     1266.03     1209.25     37.93 o 
  -8   3  18     2578.42     2581.57     59.06 o 
  -7   3  18    12582.01    13202.47    150.44 o 
  -6   3  18    14235.62    14960.60    168.56 o 
  -5   3  18     8263.09     8346.16    115.24 o 
  -4   3  18     1987.93     2014.63     57.06 o 
  -3   3  18     4950.87     5100.51    125.13 o 
  -2   3  18    10410.78    10880.64    200.35 o 
  -1   3  18     7068.64     7223.16    166.85 o 
   0   3  18     6142.29     6771.61    175.04 o 
   1   3  18      135.01      124.52     28.32 o 
   2   3  18     5740.58     5798.49    196.00 o 
 -15   4  18     1066.17     1002.64     99.49 o 
 -14   4  18       62.24       47.87     35.15 o 
 -13   4  18     8155.99     8701.14    227.86 o 
 -12   4  18     7933.60     8383.75    291.40 o 
 -11   4  18        9.06       18.99     10.87 o 
 -10   4  18       30.09       37.27     10.92 o 
  -9   4  18    13862.34    14394.11    185.95 o 
  -8   4  18    13013.34    13623.77    142.31 o 
  -7   4  18     1318.12     1358.43     39.82 o 
  -6   4  18       15.06       54.99     25.61 o 
  -5   4  18     5110.34     5153.69     98.87 o 
  -4   4  18    10941.35    11536.45    205.97 o 
  -3   4  18     7105.26     7421.45    218.96 o 
  -2   4  18     6920.22     7334.17    166.38 o 
  -1   4  18      898.12      944.38    109.29 o 
   0   4  18     6445.95     6442.68    148.09 o 
   1   4  18     7168.47     6917.09    195.87 o 
   2   4  18     5515.63     5510.15    199.89 o 
 -15   5  18     1408.22     1330.84    109.82 o 
 -14   5  18     2380.00     2406.23    142.60 o 
 -13   5  18     2408.40     2376.45    142.47 o 
 -12   5  18     2329.72     2291.14    152.31 o 
 -11   5  18     1523.37     1464.44     64.88 o 
 -10   5  18     3525.55     3655.78     68.20 o 
  -9   5  18     5232.59     5401.50     93.03 o 
  -8   5  18     2967.83     2864.91     70.96 o 
  -7   5  18     2786.20     2835.44     65.55 o 
  -6   5  18     6830.28     6873.28     95.35 o 
  -5   5  18     4056.48     4054.51     87.27 o 
  -4   5  18      623.97      569.58     38.28 o 
  -3   5  18      107.90      137.26     24.05 o 
  -2   5  18     3016.63     3061.89    110.54 o 
  -1   5  18     6310.57     6031.81    137.83 o 
   0   5  18       89.51      116.53     33.12 o 
   1   5  18        6.43        3.52     27.28 o 
   2   5  18     1483.12     1396.66     95.88 o 
 -14   6  18     1284.23     1299.98     99.23 o 
 -13   6  18      277.64      416.36     77.98 o 
 -12   6  18      279.78      279.96     35.99 o 
 -11   6  18     2126.27     2083.27     63.68 o 
 -10   6  18     1099.88     1094.76     43.65 o 
  -9   6  18      268.91      236.92     24.26 o 
  -8   6  18      206.67      184.22     21.08 o 
  -7   6  18     6332.71     6430.29    110.32 o 
  -6   6  18     3319.20     3319.75     72.01 o 
  -5   6  18      639.25      660.83     35.58 o 
  -4   6  18       26.87       61.90     17.10 o 
  -3   6  18      653.67      581.07     54.82 o 
  -2   6  18     1712.46     1569.40     90.64 o 
  -1   6  18     1274.86     1088.93    100.47 o 
   0   6  18      526.88      482.38     92.00 o 
   1   6  18      382.38      438.82     53.53 o 
   2   6  18      356.83      358.39     61.28 o 
 -14   7  18      320.50      268.10    115.94 o 
 -13   7  18      286.57      231.01     56.78 o 
 -12   7  18     4324.33     4289.74    206.69 o 
 -11   7  18      944.94      940.92     41.26 o 
 -10   7  18     1329.14     1189.84     45.12 o 
  -9   7  18     2979.52     2874.22     66.06 o 
  -8   7  18     3712.69     3651.92     79.58 o 
  -7   7  18     1363.46     1326.78     47.66 o 
  -6   7  18      345.31      348.95     27.00 o 
  -5   7  18     3014.33     3030.91     86.01 o 
  -4   7  18      248.19      156.51     54.34 o 
  -3   7  18      224.71      175.95     26.29 o 
  -2   7  18     2092.70     2108.39     98.23 o 
  -1   7  18     1927.04     1830.42     86.47 o 
   0   7  18        6.20       41.59     21.80 o 
   1   7  18      324.39      404.55     52.85 o 
 -14   8  18      240.29      153.12     51.13 o 
 -13   8  18     2369.55     2445.99    222.46 o 
 -12   8  18     1903.67     2005.24    132.16 o 
 -11   8  18        1.35       32.20     18.24 o 
 -10   8  18       29.13       32.27     15.89 o 
  -9   8  18     1853.06     1657.34     67.75 o 
  -8   8  18     7736.60     7444.85    118.70 o 
  -7   8  18      519.29      455.32     35.56 o 
  -6   8  18       12.04       13.74     21.17 o 
  -5   8  18      206.41      210.43     29.46 o 
  -4   8  18     5477.90     5569.01    130.09 o 
  -3   8  18      682.17      644.99     60.72 o 
  -2   8  18     1323.77     1376.85     78.77 o 
  -1   8  18       82.87       75.16     37.65 o 
   0   8  18     1203.30     1190.96     86.23 o 
   1   8  18      514.10      455.73     62.58 o 
 -13   9  18      125.99      166.87     65.27 o 
 -12   9  18       19.89       87.28     46.67 o 
 -11   9  18     7330.88     7784.05    159.69 o 
 -10   9  18    11200.64    11800.13    261.66 o 
  -9   9  18      552.19      550.69     48.54 o 
  -8   9  18     2208.89     1954.77     81.55 o 
  -7   9  18     6663.24     6959.32    196.47 o 
  -6   9  18    16186.67    16113.54    442.11 o 
  -5   9  18     2025.98     1973.54    122.66 o 
  -4   9  18     1390.15     1390.15     80.06 o 
  -3   9  18     3018.16     2999.00    122.57 o 
  -2   9  18     8180.64     8359.30    164.49 o 
  -1   9  18     3906.09     3816.68    131.22 o 
   0   9  18     8026.98     8871.99    285.91 o 
 -13  10  18    12878.44    13158.30    812.62 o 
 -12  10  18     9739.00     9970.77    550.85 o 
 -11  10  18       30.41       78.68     25.74 o 
 -10  10  18       88.49       38.74     18.45 o 
  -9  10  18    12204.43    12668.23    232.03 o 
  -8  10  18    14393.33    15461.00    357.58 o 
  -7  10  18     6917.76     7285.77    202.48 o 
  -6  10  18     4243.41     4334.24    146.44 o 
  -5  10  18     9660.56     9874.63    254.78 o 
  -4  10  18     9514.06     9519.62    215.36 o 
  -3  10  18     4130.06     4040.44    183.02 o 
  -2  10  18     5306.68     4933.80    143.48 o 
  -1  10  18      415.24      372.66     52.90 o 
   0  10  18     4701.15     4629.73    244.13 o 
 -12  11  18     1066.77     1123.51    166.81 o 
 -11  11  18     5319.03     5054.52    224.88 o 
 -10  11  18      783.94      825.28     64.95 o 
  -9  11  18     4950.33     5086.51    266.24 o 
  -8  11  18      222.90      212.76     47.03 o 
  -7  11  18      646.22      670.21     67.93 o 
  -6  11  18     4555.03     4783.87    161.27 o 
  -5  11  18     4449.75     4450.98    160.14 o 
  -4  11  18      231.99      233.60     48.01 o 
  -3  11  18     2099.91     2297.00    130.00 o 
  -2  11  18     2732.72     2506.93    132.58 o 
  -1  11  18     4266.72     4403.14    201.62 o 
 -11  12  18      467.84      433.38     59.99 o 
 -10  12  18     1733.33     1726.02    103.32 o 
  -9  12  18      291.39      246.17     37.36 o 
  -8  12  18     1158.59     1229.91    108.48 o 
  -7  12  18     6368.13     6737.85    190.53 o 
  -6  12  18       38.34       59.30     57.61 o 
  -5  12  18     1111.81     1004.54     77.23 o 
  -4  12  18      386.24      437.89     64.88 o 
  -3  12  18     3547.77     3651.54    148.34 o 
  -2  12  18       82.15      127.87     33.58 o 
  -9  13  18      893.50      940.83     84.66 o 
  -8  13  18      678.76      614.63    139.70 o 
  -7  13  18      390.75      299.73     61.67 o 
  -6  13  18      299.38      279.58     65.25 o 
  -5  13  18     1071.19     1005.65     90.65 o 
  -4  13  18      279.52      208.66     48.01 o 
  -3  13  18       14.72       51.63     46.16 o 
 -15   1  19      441.33      464.63     80.58 o 
 -14   1  19      643.57      616.58     79.74 o 
 -13   1  19      525.14      500.81     71.40 o 
 -12   1  19     3232.19     3279.07    322.03 o 
 -11   1  19     4557.87     4228.22     77.20 o 
 -10   1  19      105.97       84.99     16.83 o 
  -9   1  19       62.40       65.71     11.46 o 
  -8   1  19     7845.97     8049.65    103.88 o 
  -7   1  19     3210.63     3235.63     69.55 o 
  -6   1  19     1045.85      925.12     35.55 o 
  -5   1  19      713.78      698.35     48.61 o 
  -4   1  19     3905.38     3974.65    117.87 o 
  -3   1  19      320.80      412.89     38.35 o 
  -2   1  19        3.69       56.19     36.84 o 
  -1   1  19     1189.56     1344.73     83.30 o 
   0   1  19      575.21      614.95    123.53 o 
   1   1  19     2123.32     2114.93    102.79 o 
 -15   2  19      170.31      194.87     52.01 o 
 -14   2  19     5042.16     5493.94    198.51 o 
 -13   2  19     1227.20     1236.34     98.83 o 
 -12   2  19      421.90      467.14     58.42 o 
 -11   2  19      893.94      802.08     47.40 o 
 -10   2  19    10754.25    11022.76    125.36 o 
  -9   2  19     4691.88     4782.34     91.90 o 
  -8   2  19       13.12       37.62     13.55 o 
  -7   2  19     4280.03     4209.80     87.18 o 
  -6   2  19     3829.04     3909.35     84.74 o 
  -5   2  19     6144.96     6004.44     94.02 o 
  -4   2  19       89.32      100.42     18.52 o 
  -3   2  19     3629.27     3533.25    144.66 o 
  -2   2  19     2157.40     1996.61     94.96 o 
  -1   2  19      759.18      805.71     68.43 o 
   0   2  19     1153.06     1110.94     71.82 o 
   1   2  19     4665.01     4848.42    162.99 o 
 -15   3  19       13.33       48.03     62.36 o 
 -14   3  19        1.51       56.27     35.28 o 
 -13   3  19      568.23      635.04    105.85 o 
 -12   3  19       24.35       47.04     25.57 o 
 -11   3  19       18.04       37.95     10.38 o 
 -10   3  19      295.51      325.00     28.08 o 
  -9   3  19      182.11      144.62     17.84 o 
  -8   3  19     1304.25     1208.90     50.43 o 
  -7   3  19      497.19      522.98     28.93 o 
  -6   3  19       10.97       32.09     13.19 o 
  -5   3  19        0.55       43.94     20.79 o 
  -4   3  19      977.14      926.79     84.92 o 
  -3   3  19      159.75      111.25     28.73 o 
  -2   3  19      259.81      206.57     35.52 o 
  -1   3  19      100.36       83.18     36.41 o 
   0   3  19        0.13       70.76     27.97 o 
   1   3  19      522.52      557.59     76.70 o 
 -15   4  19      991.61      953.89    101.35 o 
 -14   4  19     2029.20     2082.08    178.45 o 
 -13   4  19        8.24       86.52     37.07 o 
 -12   4  19      228.61      185.70     35.63 o 
 -11   4  19      863.28      806.67     36.36 o 
 -10   4  19     1024.26      955.23     36.47 o 
  -9   4  19      860.85      850.12     37.09 o 
  -8   4  19      655.27      689.65     36.34 o 
  -7   4  19     3725.70     3656.80     76.50 o 
  -6   4  19      110.13      114.02     15.73 o 
  -5   4  19     1566.37     1442.72     57.10 o 
  -4   4  19      959.34      916.17     78.11 o 
  -3   4  19     2668.67     2569.49     96.01 o 
  -2   4  19     2638.47     2724.26    199.75 o 
  -1   4  19      985.89      824.90     83.37 o 
   0   4  19       17.20       93.82     33.81 o 
   1   4  19      986.88      971.86    130.81 o 
 -14   5  19       78.61      130.42     30.16 o 
 -13   5  19      588.98      696.41     71.53 o 
 -12   5  19     2158.86     2174.60     99.33 o 
 -11   5  19      436.05      401.34     31.28 o 
 -10   5  19      107.47      121.92     18.34 o 
  -9   5  19      899.10      931.14     38.08 o 
  -8   5  19     1674.45     1704.91     55.72 o 
  -7   5  19       61.15       80.58     16.33 o 
  -6   5  19        3.12       10.78     15.44 o 
  -5   5  19     1809.78     1775.58     61.01 o 
  -4   5  19     1639.86     1702.41     80.74 o 
  -3   5  19     1854.38     1670.11     73.54 o 
  -2   5  19       64.13       85.29     26.81 o 
  -1   5  19      708.51      644.81     62.57 o 
   0   5  19       33.52       84.79     25.46 o 
   1   5  19      190.06      182.06     37.20 o 
 -14   6  19      545.02      514.01     81.78 o 
 -13   6  19      797.49      783.95     68.34 o 
 -12   6  19       39.74       67.32     22.76 o 
 -11   6  19      278.34      252.73     27.53 o 
 -10   6  19      648.86      644.64     33.66 o 
  -9   6  19        2.23       33.08     12.74 o 
  -8   6  19       69.44       55.53     14.01 o 
  -7   6  19        3.43       20.67     12.37 o 
  -6   6  19      557.74      474.13     29.61 o 
  -5   6  19     1256.20     1284.74     58.83 o 
  -4   6  19      558.88      549.30     43.13 o 
  -3   6  19       12.63       46.51     30.06 o 
  -2   6  19       57.95       74.28     19.05 o 
  -1   6  19      388.89      342.42     61.92 o 
   0   6  19       49.36       72.00     33.94 o 
   1   6  19       29.35       56.22     31.57 o 
 -14   7  19     1606.83     1548.35    203.61 o 
 -13   7  19        8.59       61.70     35.28 o 
 -12   7  19     1601.98     1569.39    111.66 o 
 -11   7  19       29.79       64.10     27.66 o 
 -10   7  19      773.61      733.95     34.08 o 
  -9   7  19      845.63      804.43     39.11 o 
  -8   7  19     2471.00     2433.02     67.04 o 
  -7   7  19      223.21      184.79     22.09 o 
  -6   7  19      599.67      511.35     38.31 o 
  -5   7  19     1020.67      922.61     49.49 o 
  -4   7  19     1610.59     1468.57     71.52 o 
  -3   7  19      909.69      901.91     53.89 o 
  -2   7  19      335.39      238.46     65.27 o 
  -1   7  19      583.20      560.80     60.24 o 
   0   7  19       30.07       96.33     25.98 o 
 -13   8  19       67.92       54.55     65.14 o 
 -12   8  19     2174.67     2272.27    206.32 o 
 -11   8  19        4.47       -3.40     29.22 o 
 -10   8  19     2816.82     2602.82    113.42 o 
  -9   8  19     1142.07     1009.23     42.71 o 
  -8   8  19      498.19      461.94     41.99 o 
  -7   8  19     2624.82     2405.50     81.34 o 
  -6   8  19     4242.31     4344.47    123.23 o 
  -5   8  19     4151.00     4099.69    135.84 o 
  -4   8  19      158.82      148.67     43.17 o 
  -3   8  19     2611.00     2601.41    139.00 o 
  -2   8  19     1788.29     1617.80     91.38 o 
  -1   8  19      883.06      933.20     67.04 o 
   0   8  19      106.85      107.02     53.00 o 
 -13   9  19      185.93      238.34     81.02 o 
 -12   9  19     2461.66     2738.23    244.08 o 
 -11   9  19     1348.26     1361.69     81.25 o 
 -10   9  19      151.91      142.49     54.80 o 
  -9   9  19       13.59       62.73     23.54 o 
  -8   9  19     1926.71     2008.75     86.91 o 
  -7   9  19       66.46       72.01     30.93 o 
  -6   9  19      181.21      117.45     32.52 o 
  -5   9  19      204.21      243.36     42.71 o 
  -4   9  19     3357.72     3252.86    111.87 o 
  -3   9  19     1082.03      964.54     57.92 o 
  -2   9  19       28.82       48.52     39.28 o 
  -1   9  19      295.02      257.66     43.18 o 
 -12  10  19       82.68      -22.59     80.82 o 
 -11  10  19     2289.58     2224.26    104.12 o 
 -10  10  19       80.90       54.91     20.48 o 
  -9  10  19      550.74      518.21     91.50 o 
  -8  10  19       13.91       50.21     26.50 o 
  -7  10  19     1493.79     1699.23     95.19 o 
  -6  10  19       12.44       30.23     38.43 o 
  -5  10  19     1207.26     1216.04    118.49 o 
  -4  10  19      184.92      266.71     51.11 o 
  -3  10  19     2044.65     2189.19    123.17 o 
  -2  10  19       58.60      136.48     36.66 o 
 -11  11  19     1434.14     1434.89     91.86 o 
 -10  11  19       58.80       63.46     51.92 o 
  -9  11  19      269.22      254.23     65.62 o 
  -8  11  19     2693.73     2581.57    137.08 o 
  -7  11  19     1543.11     1430.73    174.25 o 
  -6  11  19       10.93       55.21     28.82 o 
  -5  11  19     1498.50     1646.72    137.04 o 
  -4  11  19      182.25      126.58     32.54 o 
  -3  11  19       68.52       35.13     41.85 o 
  -2  11  19       17.36      104.12     50.52 o 
 -10  12  19      710.28      647.87     75.45 o 
  -9  12  19      380.40      261.25     57.09 o 
  -8  12  19       15.24       73.59     25.37 o 
  -7  12  19      853.15      899.57     71.99 o 
  -6  12  19      113.31      101.14     35.45 o 
  -5  12  19        6.11       20.93     38.41 o 
  -4  12  19       95.93      132.34     37.05 o 
  -8  13  19     1388.81     1388.39    134.00 o 
  -7  13  19       15.09       42.50     31.59 o 
  -6  13  19      844.47      981.37     85.66 o 
 -15   0  20    16547.54    18803.50   1089.17 o 
 -14   0  20     4676.38     5059.75    317.67 o 
 -13   0  20      322.29      398.24    107.16 o 
 -12   0  20      489.54      396.63    102.38 o 
 -11   0  20    17598.54    16702.87    337.75 o 
 -10   0  20    11911.91    11709.87    275.98 o 
  -9   0  20     2341.50     2429.89    104.07 o 
  -8   0  20      639.58      511.25     38.97 o 
  -7   0  20    17066.56    17425.59    383.15 o 
  -6   0  20    10269.05    10341.22    266.82 o 
  -5   0  20      790.02      896.76     86.39 o 
  -4   0  20     2437.35     2539.29    132.62 o 
  -3   0  20    11860.78    11868.46    429.52 o 
  -2   0  20    10307.95    10465.28    490.33 o 
  -1   0  20     3221.60     2905.38    220.52 o 
   0   0  20     4865.38     5105.62    344.59 o 
   1   0  20     1931.55     1952.58    177.59 o 
 -15   1  20        2.48       63.79     26.22 o 
 -14   1  20      494.10      430.83     59.59 o 
 -13   1  20    13665.98    14123.18    312.80 o 
 -12   1  20     7269.39     7403.93    245.42 o 
 -11   1  20      156.46      169.77     17.56 o 
 -10   1  20       12.71       43.53     10.75 o 
  -9   1  20    12093.71    12327.73    158.73 o 
  -8   1  20    10069.74    10313.30    130.12 o 
  -7   1  20     1407.24     1331.70     50.11 o 
  -6   1  20     2558.94     2436.53     64.29 o 
  -5   1  20     5256.56     5372.40    132.93 o 
  -4   1  20     5032.55     5433.64    189.31 o 
  -3   1  20     5405.42     5538.76    160.22 o 
  -2   1  20     5931.07     6184.71    142.26 o 
  -1   1  20     1120.81     1081.13     79.09 o 
   0   1  20     1986.35     1928.05    102.54 o 
 -15   2  20       90.40       58.14     30.12 o 
 -14   2  20     3298.57     3357.34    228.90 o 
 -13   2  20      515.67      513.00     78.66 o 
 -12   2  20     2012.31     2027.30    116.98 o 
 -11   2  20      396.74      369.91     28.78 o 
 -10   2  20     2017.35     2031.00     46.74 o 
  -9   2  20      536.62      486.16     36.17 o 
  -8   2  20      564.37      588.19     35.90 o 
  -7   2  20      316.71      330.35     27.24 o 
  -6   2  20      664.41      666.36     35.26 o 
  -5   2  20     2735.25     2640.11     93.88 o 
  -4   2  20       73.62       82.49     36.18 o 
  -3   2  20      158.68      130.49     26.71 o 
  -2   2  20      845.74      896.92     85.90 o 
  -1   2  20     3992.48     3603.33    124.70 o 
   0   2  20       16.21      -25.13     37.16 o 
 -15   3  20      464.25      422.33     77.57 o 
 -14   3  20      639.28      648.82     79.01 o 
 -13   3  20       19.59       42.61     22.48 o 
 -12   3  20     1359.84     1250.43     86.91 o 
 -11   3  20      268.89      212.16     28.14 o 
 -10   3  20     1309.26     1263.15     46.90 o 
  -9   3  20     1482.03     1383.85     48.21 o 
  -8   3  20     2268.54     2143.12     54.11 o 
  -7   3  20     2143.19     2191.47     55.97 o 
  -6   3  20     1077.96     1010.44     42.63 o 
  -5   3  20       42.56       47.85     15.88 o 
  -4   3  20       21.20       72.71     19.20 o 
  -3   3  20     3289.60     3361.09    110.40 o 
  -2   3  20       54.39       46.59     27.34 o 
  -1   3  20       16.41       73.13     29.04 o 
   0   3  20      557.64      566.54     57.70 o 
 -14   4  20     2567.99     2385.71    171.94 o 
 -13   4  20      335.27      307.23     71.87 o 
 -12   4  20     4087.09     3918.30    127.45 o 
 -11   4  20      174.23      118.24     18.58 o 
 -10   4  20     1211.09     1150.27     42.51 o 
  -9   4  20      729.82      754.41     40.70 o 
  -8   4  20      615.44      644.65     37.31 o 
  -7   4  20       66.82       65.85     14.67 o 
  -6   4  20     1203.98     1162.30     57.45 o 
  -5   4  20      345.25      368.02     40.74 o 
  -4   4  20      938.79     1136.02     67.26 o 
  -3   4  20       26.90       36.16     20.34 o 
  -2   4  20     1572.04     1430.65     85.28 o 
  -1   4  20     1806.79     1862.55     94.21 o 
   0   4  20      807.87      855.72    103.81 o 
 -14   5  20      662.65      731.88     92.86 o 
 -13   5  20     6742.41     6897.97    217.02 o 
 -12   5  20     4010.16     4370.36    168.96 o 
 -11   5  20      112.08      145.63     30.11 o 
 -10   5  20        0.08       28.23     16.24 o 
  -9   5  20     7769.61     7867.90    114.90 o 
  -8   5  20     2864.75     2816.75     75.21 o 
  -7   5  20     2516.97     2559.61     75.26 o 
  -6   5  20      456.94      411.18     40.42 o 
  -5   5  20     4651.18     4613.13    116.88 o 
  -4   5  20     8247.98     8504.52    195.26 o 
  -3   5  20     3193.63     3204.24    124.36 o 
  -2   5  20     1939.94     1950.78     92.16 o 
  -1   5  20     1641.72     1552.70     90.36 o 
   0   5  20     3739.17     3398.82    153.75 o 
 -14   6  20     2474.49     2520.82    159.67 o 
 -13   6  20       94.53       94.97     39.02 o 
 -12   6  20      337.49      272.81     86.57 o 
 -11   6  20    14218.58    14298.68    309.66 o 
 -10   6  20     9066.90     8826.65    242.77 o 
  -9   6  20     1593.36     1399.45     57.32 o 
  -8   6  20      798.99      750.37     39.65 o 
  -7   6  20    10728.42    10635.89    160.02 o 
  -6   6  20    11007.13    11066.15    183.35 o 
  -5   6  20     8026.13     8251.50    185.10 o 
  -4   6  20     6462.23     6855.39    168.93 o 
  -3   6  20    11388.79    12356.04    290.13 o 
  -2   6  20     7069.45     7141.41    170.80 o 
  -1   6  20     6442.31     6545.99    198.63 o 
 -13   7  20     7804.28     8511.57    485.78 o 
 -12   7  20     4841.91     4891.20    306.64 o 
 -11   7  20      184.09      157.06     30.07 o 
 -10   7  20      555.26      500.15     46.75 o 
  -9   7  20    11220.24    11271.69    223.95 o 
  -8   7  20     6237.75     6111.36    189.63 o 
  -7   7  20     1148.70     1250.58     78.46 o 
  -6   7  20     1032.15     1030.09     63.03 o 
  -5   7  20     8651.73     9089.34    258.04 o 
  -4   7  20     7793.26     8595.54    164.06 o 
  -3   7  20     4292.01     4337.92    134.54 o 
  -2   7  20     3864.04     3915.91    151.96 o 
  -1   7  20     3963.05     4162.25    194.69 o 
 -13   8  20       25.70       50.16     64.10 o 
 -12   8  20     3098.24     2971.14    265.58 o 
 -11   8  20      792.74      771.81     50.92 o 
 -10   8  20     1579.76     1801.72    128.02 o 
  -9   8  20     1057.22      992.57     71.97 o 
  -8   8  20      236.23      156.47     29.28 o 
  -7   8  20      754.36      721.67     76.31 o 
  -6   8  20     2226.41     2096.78     85.07 o 
  -5   8  20     1121.97     1222.26     71.13 o 
  -4   8  20     1721.66     1677.73     95.87 o 
  -3   8  20      374.97      458.10     62.87 o 
  -2   8  20     1758.81     1824.31    122.76 o 
  -1   8  20     3263.33     3006.09    155.77 o 
 -12   9  20        5.00       24.21     84.44 o 
 -11   9  20      197.94      187.21     28.70 o 
 -10   9  20      756.80      790.19     70.00 o 
  -9   9  20     1569.22     1709.11    100.74 o 
  -8   9  20     1302.98     1338.38     88.51 o 
  -7   9  20     4177.37     4175.48    143.51 o 
  -6   9  20      595.57      715.97     67.15 o 
  -5   9  20       54.48       76.39     29.05 o 
  -4   9  20      165.27      143.21     51.83 o 
  -3   9  20     1757.12     1740.29    109.87 o 
  -2   9  20      870.84     1002.95     96.53 o 
 -11  10  20      445.83      359.18     95.80 o 
 -10  10  20      231.57      268.10     48.30 o 
  -9  10  20     1395.61     1406.03     85.06 o 
  -8  10  20      347.00      499.76     66.07 o 
  -7  10  20       59.85      112.84     36.98 o 
  -6  10  20      579.11      641.65     83.81 o 
  -5  10  20      283.16      270.27     49.40 o 
  -4  10  20      673.41      655.77     79.29 o 
  -3  10  20       11.43       24.38     37.06 o 
 -10  11  20       47.20       80.98     30.02 o 
  -9  11  20     2588.42     2712.06    138.70 o 
  -8  11  20     5067.12     4974.46    242.50 o 
  -7  11  20      949.14      944.31     72.94 o 
  -6  11  20        2.43       42.52     40.60 o 
  -5  11  20     1268.37     1394.07    103.24 o 
  -4  11  20     1024.51      964.24    114.13 o 
  -8  12  20      331.51      372.96     90.79 o 
  -7  12  20     6505.91     6469.95    262.53 o 
  -6  12  20     4559.58     4256.53    191.00 o 
 -14   1  21     4416.94     4371.04    184.45 o 
 -13   1  21       42.43       35.65     50.97 o 
 -12   1  21        0.25       43.90     28.83 o 
 -11   1  21      382.30      298.81     33.81 o 
 -10   1  21     5847.70     5826.62    117.65 o 
  -9   1  21      131.27      122.91     17.47 o 
  -8   1  21       79.33       64.92     18.77 o 
  -7   1  21     1755.00     1612.73     59.87 o 
  -6   1  21     2324.14     2347.74    108.62 o 
  -5   1  21       12.70       74.99     39.14 o 
  -4   1  21      317.59      305.02     41.19 o 
  -3   1  21     1398.04     1379.67    107.77 o 
  -2   1  21     1734.78     1701.40    121.07 o 
  -1   1  21       11.26      108.88     29.67 o 
 -14   2  21      281.28      156.01     49.51 o 
 -13   2  21      285.31      211.03     84.53 o 
 -12   2  21     3165.12     3088.51    152.48 o 
 -11   2  21      451.56      487.83     42.65 o 
 -10   2  21       32.65       55.09     12.41 o 
  -9   2  21      204.37      205.29     22.57 o 
  -8   2  21     3434.39     3284.83     81.32 o 
  -7   2  21      394.59      272.63     34.41 o 
  -6   2  21      142.35      184.21     29.49 o 
  -5   2  21     1035.67      994.99     59.88 o 
  -4   2  21     3758.60     3661.09    116.55 o 
  -3   2  21      532.91      570.25     54.87 o 
  -2   2  21      108.12       96.07     28.95 o 
  -1   2  21     2045.82     2078.50    101.24 o 
 -14   3  21       30.51       45.77     39.35 o 
 -13   3  21      801.25      936.28    105.93 o 
 -12   3  21      231.85      208.37     43.58 o 
 -11   3  21        9.91       43.24     18.81 o 
 -10   3  21       56.63       47.79     12.63 o 
  -9   3  21        6.60       44.36     12.21 o 
  -8   3  21       67.94       69.28     16.89 o 
  -7   3  21      362.59      284.43     29.58 o 
  -6   3  21        0.95       46.03     20.10 o 
  -5   3  21      175.74      118.89     37.17 o 
  -4   3  21       12.75       70.92     20.06 o 
  -3   3  21       19.21      113.02     28.39 o 
  -2   3  21       44.16       78.45     51.08 o 
  -1   3  21      868.17      687.38     63.30 o 
 -14   4  21        3.70       87.12     41.51 o 
 -13   4  21       44.10       54.13     28.25 o 
 -12   4  21      855.21      805.69     62.82 o 
 -11   4  21       55.17       50.31     16.72 o 
 -10   4  21        8.94       39.44     12.66 o 
  -9   4  21      157.69       91.61     15.50 o 
  -8   4  21     5092.00     4760.99     98.44 o 
  -7   4  21       22.23       40.04     22.99 o 
  -6   4  21        3.30       66.83     19.23 o 
  -5   4  21      628.49      647.67     46.00 o 
  -4   4  21     2524.34     2538.40    108.24 o 
  -3   4  21       20.88       76.64     23.53 o 
  -2   4  21      115.14      171.59     41.13 o 
  -1   4  21       48.42       70.57     40.49 o 
 -14   5  21     2476.40     2755.45    179.92 o 
 -13   5  21      260.40      202.73     45.06 o 
 -12   5  21        5.47       37.18     85.34 o 
 -11   5  21      525.37      531.57     56.10 o 
 -10   5  21     4307.75     4284.21    107.75 o 
  -9   5  21      310.55      254.64     29.15 o 
  -8   5  21      439.88      432.65     39.20 o 
  -7   5  21      322.66      281.15     37.11 o 
  -6   5  21     3893.00     4113.27    120.74 o 
  -5   5  21      591.67      515.53     43.72 o 
  -4   5  21      967.99      834.75     58.78 o 
  -3   5  21      820.99      795.73     55.42 o 
  -2   5  21     1931.38     1914.23    117.25 o 
  -1   5  21      452.95      435.40     82.78 o 
 -13   6  21      106.00      100.12     36.25 o 
 -12   6  21       12.45       49.73     37.70 o 
 -11   6  21       40.64       37.48     15.75 o 
 -10   6  21       83.93       72.28     28.55 o 
  -9   6  21       34.86       29.29     15.64 o 
  -8   6  21      266.04      181.51     27.58 o 
  -7   6  21      122.75       95.84     31.69 o 
  -6   6  21       10.70       44.90     23.46 o 
  -5   6  21       58.23       34.81     22.02 o 
  -4   6  21       21.08       47.73     28.81 o 
  -3   6  21       85.53       48.90     29.91 o 
  -2   6  21        9.84       55.51     28.58 o 
 -13   7  21       75.88      -71.40     84.37 o 
 -12   7  21       29.10       86.96     70.24 o 
 -11   7  21      646.25      687.34     59.65 o 
 -10   7  21     4341.90     4554.68    166.58 o 
  -9   7  21      479.31      408.23     42.24 o 
  -8   7  21      645.21      669.26     61.64 o 
  -7   7  21     1415.49     1350.38     70.15 o 
  -6   7  21     1609.64     1563.38     77.66 o 
  -5   7  21      152.75      109.41     28.63 o 
  -4   7  21      432.83      453.73     51.12 o 
  -3   7  21     1817.34     1824.89     94.81 o 
  -2   7  21      658.81      500.57     60.16 o 
 -12   8  21     1707.91     1975.70    254.93 o 
 -11   8  21       95.86       40.63     46.54 o 
 -10   8  21      222.55      256.79     87.95 o 
  -9   8  21       39.31      117.35     40.98 o 
  -8   8  21     5532.75     5619.98    163.44 o 
  -7   8  21     1650.76     1474.08     95.73 o 
  -6   8  21      167.59      155.61     38.03 o 
  -5   8  21     2282.05     2179.63    117.57 o 
  -4   8  21     1314.17     1230.83     70.81 o 
  -3   8  21      517.34      421.36     51.33 o 
 -11   9  21      392.33      367.78     85.70 o 
 -10   9  21      494.19      455.72     50.51 o 
  -9   9  21      293.18      265.74     69.33 o 
  -8   9  21      912.17      843.16     84.77 o 
  -7   9  21      620.05      640.24     61.85 o 
  -6   9  21       26.07       38.22     28.88 o 
  -5   9  21      167.10      148.60     36.24 o 
  -4   9  21      359.09      261.28     44.78 o 
 -10  10  21        5.35       46.38     34.88 o 
  -9  10  21       68.41       58.82     35.99 o 
  -8  10  21      511.07      599.00    134.93 o 
  -7  10  21       37.90       33.42     42.32 o 
  -6  10  21       50.44       71.41     39.94 o 
  -5  10  21       46.31       82.58     36.12 o 
  -8  11  21       58.06       75.02     46.67 o 
  -7  11  21      254.62      304.37     74.73 o 
 -14   0  22       37.83      -57.58     63.84 o 
 -13   0  22      142.02      209.09     46.67 o 
 -12   0  22     2430.77     2741.97    214.84 o 
 -11   0  22      443.57      359.23     93.02 o 
 -10   0  22      767.24      592.73     71.79 o 
  -9   0  22      140.10      134.34     38.43 o 
  -8   0  22     3053.28     2950.79    148.32 o 
  -7   0  22     1143.24     1064.23     88.58 o 
  -6   0  22     1475.44     1300.00    120.27 o 
  -5   0  22      177.40      188.24     50.97 o 
  -4   0  22     2928.50     2916.19    157.95 o 
  -3   0  22      146.97      231.69     52.08 o 
  -2   0  22      719.99      746.57    100.80 o 
 -14   1  22      814.13     1107.23    102.32 o 
 -13   1  22       77.24       28.44     30.61 o 
 -12   1  22     2010.08     2065.84    118.60 o 
 -11   1  22      415.41      409.46     35.58 o 
 -10   1  22     3203.94     3118.72    119.66 o 
  -9   1  22       50.66       60.91     14.87 o 
  -8   1  22     1211.36     1125.60     51.96 o 
  -7   1  22      388.50      455.71     53.28 o 
  -6   1  22     4110.98     4057.98    149.33 o 
  -5   1  22      444.62      447.16     47.02 o 
  -4   1  22      695.30      561.78    102.85 o 
  -3   1  22       19.55       45.83     36.63 o 
  -2   1  22     3431.55     3427.89    172.74 o 
 -14   2  22     2323.13     2253.56    167.38 o 
 -13   2  22     7067.29     7416.25    288.97 o 
 -12   2  22     1617.85     1625.77    118.69 o 
 -11   2  22      123.70      157.04     29.66 o 
 -10   2  22     1316.94     1401.84     60.95 o 
  -9   2  22     8106.50     7961.51    140.00 o 
  -8   2  22     3345.18     3216.72     86.14 o 
  -7   2  22       21.51       81.66     22.67 o 
  -6   2  22      803.23      778.86     61.83 o 
  -5   2  22     8891.47     9124.57    170.94 o 
  -4   2  22     4259.78     4221.98    135.93 o 
  -3   2  22     2634.37     2694.40    110.73 o 
  -2   2  22     1268.41     1202.36     79.30 o 
 -14   3  22     1073.81     1218.42    101.38 o 
 -13   3  22       58.86       12.89     52.03 o 
 -12   3  22     1849.53     1957.00    130.85 o 
 -11   3  22    15962.62    16036.12    519.14 o 
 -10   3  22     3294.84     3264.16     90.46 o 
  -9   3  22     5144.11     4808.27    106.30 o 
  -8   3  22      757.08      741.67     51.52 o 
  -7   3  22    13494.73    14639.28    219.39 o 
  -6   3  22     3744.57     3753.58    114.26 o 
  -5   3  22     6027.39     6111.51    137.20 o 
  -4   3  22      424.43      611.59     67.79 o 
  -3   3  22     7630.13     7917.67    222.93 o 
  -2   3  22     3626.58     3555.74    159.02 o 
 -13   4  22    12475.84    13951.71    481.79 o 
 -12   4  22     2185.44     2496.60    211.16 o 
 -11   4  22       22.42       55.82     20.74 o 
 -10   4  22      869.00      817.85     84.69 o 
  -9   4  22    13800.70    13826.01    333.11 o 
  -8   4  22     3985.80     3960.63     83.43 o 
  -7   4  22     2902.91     2674.99    136.43 o 
  -6   4  22       40.41       60.91     20.65 o 
  -5   4  22    10242.68    10806.53    217.47 o 
  -4   4  22     6042.03     6172.14    154.59 o 
  -3   4  22     7102.47     6880.86    268.32 o 
  -2   4  22     1402.04     1338.05     86.13 o 
 -13   5  22        0.37       38.65     31.78 o 
 -12   5  22     2583.74     2445.53    132.91 o 
 -11   5  22     1799.51     1824.38     80.92 o 
 -10   5  22     5030.44     5257.15    122.65 o 
  -9   5  22      437.86      336.06     36.61 o 
  -8   5  22      221.03      197.58     37.19 o 
  -7   5  22      902.91      872.86     72.53 o 
  -6   5  22     5929.62     5753.95    141.18 o 
  -5   5  22      755.25      626.05     56.83 o 
  -4   5  22      269.98      326.00     60.29 o 
  -3   5  22      126.87       93.10     26.23 o 
 -13   6  22      434.58      539.61    116.72 o 
 -12   6  22     3412.11     3379.65    244.60 o 
 -11   6  22       33.71       42.88     33.08 o 
 -10   6  22      693.14      703.84     47.25 o 
  -9   6  22      361.40      302.80     74.41 o 
  -8   6  22     3234.45     3243.81    142.24 o 
  -7   6  22      387.97      359.45     53.15 o 
  -6   6  22     4132.53     3989.66    137.93 o 
  -5   6  22       66.34       62.17     23.26 o 
  -4   6  22     3757.50     3900.63    123.21 o 
  -3   6  22      481.93      350.27     90.37 o 
 -12   7  22     2428.32     2659.02    254.35 o 
 -11   7  22       42.52      110.33     40.34 o 
 -10   7  22     1000.57     1091.48     69.54 o 
  -9   7  22      401.93      489.96    114.81 o 
  -8   7  22      936.70      912.32     70.55 o 
  -7   7  22       16.05       71.96     23.58 o 
  -6   7  22     3251.42     3275.50    172.98 o 
  -5   7  22       53.92       91.42     26.10 o 
  -4   7  22      437.05      325.91     44.69 o 
 -11   8  22       75.87      114.71     46.60 o 
 -10   8  22      454.00      328.28     51.85 o 
  -9   8  22     3195.78     3269.31    189.25 o 
  -8   8  22     1531.28     1491.57     88.28 o 
  -7   8  22      197.80      198.88     33.18 o 
  -6   8  22       29.97       48.75     26.41 o 
  -5   8  22     1248.82     1365.31    109.32 o 
  -4   8  22      323.11      238.32     82.08 o 
 -10   9  22     2926.36     2875.49    168.18 o 
  -9   9  22     2193.97     2259.10    136.47 o 
  -8   9  22      587.18      519.13     64.51 o 
  -7   9  22     8897.88     8745.25    322.58 o 
  -6   9  22     1656.88     1700.93    122.98 o 
 -13   1  23        7.42       69.33     95.44 o 
 -12   1  23     1347.96     1533.18    123.02 o 
 -11   1  23       79.17      132.80     36.39 o 
 -10   1  23       46.22       48.37     21.14 o 
  -9   1  23       78.24       75.36     17.74 o 
  -8   1  23     1126.64     1086.78     96.19 o 
  -7   1  23      182.57      133.47     30.98 o 
  -6   1  23      898.03      879.27     56.64 o 
  -5   1  23      832.60      830.63     65.41 o 
  -4   1  23     1885.47     1997.20     94.94 o 
  -3   1  23      170.18      118.29     42.53 o 
 -13   2  23      420.11      425.89     95.22 o 
 -12   2  23      277.28      278.04     84.05 o 
 -11   2  23       11.64       74.01     34.54 o 
 -10   2  23     5641.58     5573.24    149.91 o 
  -9   2  23       70.24       84.87     33.94 o 
  -8   2  23      734.81      760.14     51.47 o 
  -7   2  23       33.92       66.29     34.55 o 
  -6   2  23     2519.21     2380.11    100.68 o 
  -5   2  23       14.48       69.26     32.15 o 
  -4   2  23     4528.19     4620.86    192.84 o 
  -3   2  23      947.62      954.32     77.50 o 
 -13   3  23       24.13       -7.26     67.30 o 
 -12   3  23      129.55      109.51     46.48 o 
 -11   3  23       17.97       68.20     30.74 o 
 -10   3  23       63.10       49.18     22.97 o 
  -9   3  23      352.70      357.17     50.04 o 
  -8   3  23      450.94      357.96     62.26 o 
  -7   3  23      291.91      315.03     43.16 o 
  -6   3  23      323.43      273.60     43.30 o 
  -5   3  23      770.79      747.33     57.48 o 
  -4   3  23        3.90       52.58     27.21 o 
  -3   3  23       40.86       56.74     44.28 o 
 -13   4  23      154.31      171.56     44.75 o 
 -12   4  23        9.16       83.61     60.36 o 
 -11   4  23        1.11       21.06     26.34 o 
 -10   4  23     3902.06     3923.62    134.57 o 
  -9   4  23       25.89       74.49     20.99 o 
  -8   4  23     1705.04     1658.55     81.86 o 
  -7   4  23       12.59       22.82     23.73 o 
  -6   4  23     4436.65     4391.64    146.34 o 
  -5   4  23        6.39       47.46     27.65 o 
  -4   4  23     1469.12     1306.43     83.70 o 
 -12   5  23     1755.81     1639.95    206.38 o 
 -11   5  23      284.05      184.93     73.16 o 
 -10   5  23     2448.27     2306.07    129.26 o 
  -9   5  23      321.34      350.36     51.21 o 
  -8   5  23     3776.52     3758.82    110.56 o 
  -7   5  23      471.90      424.73     46.74 o 
  -6   5  23      959.43     1036.43     93.79 o 
  -5   5  23        1.33       69.92     26.13 o 
  -4   5  23     4097.37     4046.67    163.22 o 
 -12   6  23       35.16       54.48     89.80 o 
 -11   6  23        2.71      140.54     72.56 o 
 -10   6  23      978.34      867.66     76.16 o 
  -9   6  23     2059.09     1938.68    152.15 o 
  -8   6  23      425.75      371.95     46.22 o 
  -7   6  23       45.07       73.74     24.75 o 
  -6   6  23      684.20      584.16     81.64 o 
  -5   6  23      161.35      151.43     34.07 o 
 -11   7  23       19.62       48.35     56.87 o 
 -10   7  23      688.30      605.33     72.06 o 
  -9   7  23      124.67      128.40     34.17 o 
  -8   7  23     1670.30     1507.96    108.51 o 
  -7   7  23       17.76       64.53     33.35 o 
  -6   7  23      951.66      914.73     82.69 o 
 -10   8  23     4437.38     4437.20    183.30 o 
  -9   8  23      114.19      109.73     32.34 o 
  -8   8  23      255.94      223.47     57.28 o 
  -7   8  23      349.25      417.79     69.10 o 
 -12   0  24     5555.22     5689.49    388.88 o 
 -11   0  24     7185.02     7124.67    401.27 o 
 -10   0  24     2663.04     2838.37    142.91 o 
  -9   0  24      893.69      763.08     74.48 o 
  -8   0  24      735.85      666.11     87.41 o 
  -7   0  24    11153.50    10998.87    395.78 o 
  -6   0  24     3412.28     3298.92    230.24 o 
  -5   0  24     7297.93     6949.58    326.11 o 
 -12   1  24      874.58      997.02    197.09 o 
 -11   1  24      451.75      385.72     72.65 o 
 -10   1  24      277.21      220.44     27.36 o 
  -9   1  24     2241.12     2117.08    102.28 o 
  -8   1  24     2016.48     1994.50     86.66 o 
  -7   1  24     2008.84     1799.13     96.99 o 
  -6   1  24      213.25      231.14     34.16 o 
  -5   1  24     4638.37     4663.57    184.23 o 
 -12   2  24     2164.23     1984.76    255.06 o 
 -11   2  24      259.42      204.23     41.09 o 
 -10   2  24     1367.88     1191.71     60.25 o 
  -9   2  24      303.88      320.76     40.40 o 
  -8   2  24      225.72      236.91     29.90 o 
  -7   2  24      670.38      675.59     62.56 o 
  -6   2  24     3312.59     3147.77    135.63 o 
  -5   2  24      103.51       59.56     27.28 o 
 -12   3  24     1913.00     1811.86    143.71 o 
 -11   3  24      251.69      208.62     48.31 o 
 -10   3  24        0.41       10.71     25.12 o 
  -9   3  24       84.66       75.38     27.86 o 
  -8   3  24     1438.43     1379.33     83.92 o 
  -7   3  24        7.95       66.68     35.60 o 
  -6   3  24       94.50      140.25     31.05 o 
  -5   3  24       10.70       33.06     31.98 o 
 -12   4  24       72.05      140.27     34.95 o 
 -11   4  24        9.34       47.92     32.23 o 
 -10   4  24     1677.06     1460.62     79.07 o 
  -9   4  24      131.51       60.72     22.69 o 
  -8   4  24      201.40      259.44     58.43 o 
  -7   4  24      452.11      606.37     58.90 o 
  -6   4  24     3951.00     3889.10    153.85 o 
 -11   5  24      939.35      778.53    142.73 o 
 -10   5  24      135.86       88.99     41.39 o 
  -9   5  24     3597.29     3890.09    206.69 o 
  -8   5  24     2271.76     2247.13    106.27 o 
  -7   5  24     1595.72     1578.68    129.51 o 
  -6   5  24      185.54      172.00     33.29 o 
 -10   6  24     3335.85     3326.22    214.85 o 
  -9   6  24     3484.75     3532.50    167.17 o 
  -8   6  24     1100.78     1149.89     82.74 o 
  -7   6  24     9886.66    10393.95    372.39 o 
 -11   1  25     1573.99     1734.59    147.77 o 
 -10   1  25     1387.36     1214.37     83.51 o 
  -9   1  25        0.17       40.29     34.77 o 
  -8   1  25      361.71      351.02     49.02 o 
  -7   1  25      573.18      532.73     56.97 o 
 -10   2  25     1093.23      970.10     88.88 o 
  -9   2  25      232.41      157.44     25.81 o 
  -8   2  25     1037.76      904.31     68.44 o 
 -10   3  25      219.68      155.94     39.30 o 
  -9   3  25      476.77      404.53     52.95 o 
  -8   3  25       51.05       52.67     31.69 o 
                                                 
